# Supplementary material for: Proposing a validation scheme for 13C metabolite tracer studies in high-resolution mass spectrometry
Source: Anal Bioanal Chem. 2019 Apr 10;411(14):3103–13. doi: 10.1007/s00216-019-01773-7 (PMC6526147; doi:10.1007/s00216-019-01773-7)
Supplement: Supplementary file 2 — (XLSX 326 kb) [file 216_2019_1773_MOESM2_ESM.xlsx]

## Sheet: Bar charts
											2HG	only neg mode
											RP	M0 contaminant
											HILIC	ok
											IC	ok
											HCT 116	RP: peak for M3 both at 30K and 120K at 2.6 instead of 2.9 min (would account for 10% of 2HG pattern)
												HILIC: double peak in HCT 116
											2/3PG	only neg mode
											RP	not separated from 2PG
											HILIC	not separated from 2PG
											IC	not separated from 2PG
											AKG	only neg mode
											RP	ok
											HILIC	ok
											IC	ok
											Ala
											RP	ok, Sarcosine is an isomer and elutes later than alanine
											HILIC	ok, Sarcosine is an isomer and elutes earlier than alanine
											IC	n.d.
											Arg
											RP	ok
											HILIC	ok
											IC	n.d.
											Asn
											RP	suppression in void volume
											HILIC	pos: low sensitivity, neg: very high and broad background peak at 30K
											IC	n.d.
											Asp
											RP	ok
											HILIC	ok
											IC	ok
											ATP	only neg mode
											RP	n.d.
											HILIC	ok
											IC	ok
											Cit	only neg mode
											RP	M0 contamination in ref.mat.
											HILIC	No M0 peak because the M0 peak in ref.mat. was not integrateable since it was overlaid by a much more abundant peak of a contaminant which eluted slightly later
											IC	slight M0 contamination in ref.mat.
											Cys	too low in ref.mat.
											RP	n.d., 12C standard RP pos ok
											HILIC	n.d.
											IC	n.d.
											DHAP	only neg mode
											RP	12C standard also in RP neg ok but severe matrix effects in void volume suppress peak in ref.mat.
											HILIC	ok
											IC	only the in-source fragment of FBP was detected
											FBP	only neg mode
											RP	suppression in void volume impedes detection of M0 and M6
											HILIC	ok
											IC	ok
											Fum	only neg mode
											RP	ok
											HILIC	ok
											IC	ok
											Hex6P	low abundant in ref.mat.
											RP	not separated from other hexose phosphates, 12C standard also in RP neg ok but severe matrix effects in void volume suppress peak in ref.mat.
											HILIC	G6P eluted after F6P and G1P which coelute
											IC	G6P and F6P coeluted
											Gln
											RP	ok
											HILIC	ok
											IC	n.d
											Glu	isomer of NAS
											RP	elutes in void volume, suppression in neg mode impedes proper detection of M0
											HILIC	ok
											IC	n.d.
											Gly
											RP	ok
											HILIC	overestimation of M0
											IC	n.d.
											GSH
											RP	lower sensitivity in neg mode
											HILIC	very low intensity at high pH, with 30 K only M5, M6 and M7 showed a peak in neg mode
											IC	ok
											GTP	the lowest abundant ones (M0, M1, M9 and M10) were already too low concentrated in ref.mat.
											RP	n.d.
											HILIC	ok
											IC	ok
											Hexose	low abundant in ref.mat.
											RP	suppression due to elution in void volume
											HILIC	ok
											IC	ok
											His
											RP	ok
											HILIC	extremely broad peak (> 8 min) but still works
											IC	n.d.
											Ile
											RP	separated from Leu, Ile elutes first, much better sensitivity in pos mode
											HILIC	coeluted with Leu (see Leu+Ile)
											IC	n.d.
											Lac	only neg mode
											RP	high M0 contaminant
											HILIC	high M0 contaminant
											IC	high M0 contaminant
											Leu
											RP	separated from Ile, Ile eluted first, better sensitivity in pos mode
											HILIC	coeluted with Leu (see Leu+Ile)
											IC	n.d.
											Leu+Ile
											RP	see Leu/Ile
											HILIC	coelution of Leu+Ile with this rather short gradient, separation with longer gradients possible (Teleki et al., Anal. Biochem. 475 (2015) 4–13)
											IC	n.d.
											Lys
											RP	M0 too low abundant, suppression because of elution in void volume
											HILIC	pos: M0 < LOD
											IC	n.d.
											Mal	only neg mode
											RP	ok
											HILIC	ok
											IC	ok
											Met
											RP	ok
											HILIC	neg mode not suitable
											IC	n.d.
											HCT 116	pHILC: M4 peak at 2.1 instead of 2.5 min (would account for 2% of methionine pattern)
											"NAA"	12C standard nice on RP, pHILIC and IC neg, however the real NAA was too low in ref.mat. Obviously a C5 compound was detected instead of NAA (C6 compound) in ref.mat. that eluted at a slightly different RT within a 5 ppm mass accuracy window showing that chromatographic separation is essential despite high mass resolution
											RP	n.d.
											HILIC	n.d.
											IC	n.d.
											NAD+	for tracing experiments 2H labeled NAD+/NADH are required, not 13C
											RP	only analyzed for comparison with Su et al., Anal. Chem (2017), 89, 5940-5948
											HILIC	n.a.
											IC	n.a.
											NADH	for tracing experiments 2H labeled NAD+/NADH are required, not 13C
											RP	ok
											HILIC	n.a.
											IC	n.a.
											NAS	very low abundant in ref.mat.
											RP	12C standard nice in neg mode
											HILIC	12C standard nice in neg mode
											IC	12C standard nice in neg mode
											Phe
											RP	ok
											HILIC	ok, pos mode preferred
											IC	n.d.
											Pro
											RP	ok
											HILIC	pos mode preferred
											IC	n.d.
											Pyr	only neg mode
											RP	very high background signal from eluent
											HILIC	ok
											IC	ok
											Pen5P	low in ref.mat.
											RP	12C standard ok in neg mode but severe matrix effects in void volume suppress peak in ref.mat.
											HILIC	low, not separated from ribulose 5-P
											IC	low, not separated from ribulose 5-P
											Ser
											RP	ok
											HILIC	pos: ok, neg: strange peak of M0 at 30 K --> 120 K required
											IC	n.d.
											Suc	only neg mode
											RP	High Contaminant on M0 in ref.mat., high background signal
											HILIC	High Contaminant on M0 in ref.mat.
											IC	High Contaminant on M0 in ref.mat.
											Thr
											RP	ok
											HILIC	ok
											IC	n.d.
											Trp
											RP	ok
											HILIC	poor sensitivity, pos: very abundant M11 peak
											IC	n.d.
											TTP	very low in labeled reference material
											RP	n.d., 12C standard nice
											HILIC	n.d., 12C standard nice
											IC	ok
											Tyr
											RP	ok, in HCT116 Peak for M3 at 4.77 min 185.0921 instead of 185.0912 at 4.5 min
											HILIC	ok
											IC	n.d.
											HCT 116	RP: peak for M3 (would account for 2% of tyrosine pattern) and M4 (0.1%) at 2.8 instead of 2.5 min
											UTP
											RP	n.d.
											HILIC	ok
											IC	ok
											Val
											RP	pos: ok, neg: lower sensitivity
											HILIC	neg preferred
											IC	n.d.

## Sheet: CID values
			HSS-T3_pos_120K	HSS-T3_pos_120K	HSS-T3_pos_30K	HSS-T3_pos_30K	HSS-T3_neg_120K	HSS-T3_neg_120K	HSS-T3_neg_30K	HSS-T3_neg_30K	pHILIC_pos_120K	pHILIC_pos_120K	pHILIC_pos_30K	pHILIC_pos_30K	pHILIC_neg_120K	pHILIC_neg_120K	pHILIC_neg_30K	pHILIC_neg_30K	IC_neg_120K	IC_neg_120K	IC_neg_30K	IC_neg_30K
	Precicted CID	Predicted error	CID	SD	CID	SD	CID	SD	CID	SD	CID	SD	CID	SD	CID	SD	CID	SD	CID	SD	CID	SD
2HG_M0	0.032022	2.825e-05	#N/A	#N/A	#N/A	#N/A	0.109694	0.0112992	0.0835015	0.00126751	#N/A	#N/A	#N/A	#N/A	0.053204	0.00137038	0.0514741	0.00158063	0.0539773	0.0018418	0.0565273	0.00222346
2HG_M1	0.158551	8.368e-05	#N/A	#N/A	#N/A	#N/A	0.150124	0.00536801	0.156026	0.00177931	#N/A	#N/A	#N/A	#N/A	0.154113	0.00189759	0.147911	0.00146131	0.154293	0.00198753	0.156007	4.4856e-05
2HG_M2	0.314014	5.433e-05	#N/A	#N/A	#N/A	#N/A	0.295069	0.00652271	0.307413	0.00115668	#N/A	#N/A	#N/A	#N/A	0.304981	0.00191593	0.306673	0.00332854	0.311321	0.00321607	0.308187	0.000940183
2HG_M3	0.310956	5.662e-05	#N/A	#N/A	#N/A	#N/A	0.284435	0.00112548	0.296911	0.00178436	#N/A	#N/A	#N/A	#N/A	0.304665	0.00176866	0.308137	0.0028503	0.305505	0.00257085	0.303624	0.000928613
2HG_M4	0.153964	8.256e-05	#N/A	#N/A	#N/A	#N/A	0.133099	0.00361451	0.133913	0.000511635	#N/A	#N/A	#N/A	#N/A	0.150755	0.00156684	0.151705	0.000865196	0.143974	0.00112117	0.146058	0.000431014
2HG_M5	0.030493	2.72e-05	#N/A	#N/A	#N/A	#N/A	0.0275795	0.00185884	0.0222353	0.000474253	#N/A	#N/A	#N/A	#N/A	0.0322818	0.000519349	0.0341001	0.000767762	0.0309292	0.000847363	0.0295967	0.000101109
2/3PG_M0	0.126844	6.708e-05	#N/A	#N/A	#N/A	#N/A	0.12203	0.00220215	0.110918	0.002339	#N/A	#N/A	#N/A	#N/A	0.102779	0.00243934	0.101096	0.00243912	0.112966	0.000345857	0.0996232	0.000452735
2/3PG_M1	0.376826	6.574e-05	#N/A	#N/A	#N/A	#N/A	0.363101	0.00341734	0.37256	0.00514459	#N/A	#N/A	#N/A	#N/A	0.375862	0.00307035	0.376567	0.00851306	0.369817	0.000796743	0.371725	0.000936047
2/3PG_M2	0.373156	6.699e-05	#N/A	#N/A	#N/A	#N/A	0.386192	0.00562294	0.389541	0.000953557	#N/A	#N/A	#N/A	#N/A	0.400425	0.00911218	0.403571	0.00944409	0.389428	0.00155288	0.393338	0.000390508
2/3PG_M3	0.123174	6.569e-05	#N/A	#N/A	#N/A	#N/A	0.128677	0.00194715	0.126982	0.00196994	#N/A	#N/A	#N/A	#N/A	0.120933	0.00499523	0.118765	0.00417588	0.127789	0.000524352	0.135314	0.000521985
AKG_M0	0.032022	2.825e-05	#N/A	#N/A	#N/A	#N/A	0.0360976	0.000910541	0.0359967	0.000216137	#N/A	#N/A	#N/A	#N/A	0.0363657	0.000433853	0.0366671	0.00027674	0.0337236	0.00132817	0.0369054	9.3015e-05
AKG_M1	0.158551	8.368e-05	#N/A	#N/A	#N/A	#N/A	0.158855	0.00225629	0.161977	0.000722175	#N/A	#N/A	#N/A	#N/A	0.161236	0.000897752	0.162848	0.00151034	0.153229	0.000405465	0.160657	0.00126375
AKG_M2	0.314014	5.433e-05	#N/A	#N/A	#N/A	#N/A	0.318492	0.00309523	0.318238	0.000841504	#N/A	#N/A	#N/A	#N/A	0.314575	0.00146805	0.318793	0.00167736	0.323626	0.00107704	0.318311	0.00151939
AKG_M3	0.310956	5.662e-05	#N/A	#N/A	#N/A	#N/A	0.311544	0.00502552	0.311959	0.000709262	#N/A	#N/A	#N/A	#N/A	0.30945	0.00146387	0.308648	0.000689712	0.318573	0.00105075	0.309929	0.00148045
AKG_M4	0.153964	8.256e-05	#N/A	#N/A	#N/A	#N/A	0.148256	0.00120081	0.147404	0.000832041	#N/A	#N/A	#N/A	#N/A	0.150661	0.0015211	0.14797	0.000460244	0.146659	0.000944635	0.150118	0.000500298
AKG_M5	0.030493	2.72e-05	#N/A	#N/A	#N/A	#N/A	0.0267554	0.000875145	0.0244263	0.000354247	#N/A	#N/A	#N/A	#N/A	0.0277123	0.000415354	0.0250744	0.000576596	0.0241891	0.000284444	0.0240804	0.000575377
Ala_M0	0.126844	6.708e-05	0.102614	0.00310112	0.110895	0.00289185	2.10501e-16	5.02298e-18	#DIV/0!	#DIV/0!	0.109813	0.000755863	0.111179	0.000693662	0.111591	0.00257883	0.112566	0.0016936	#N/A	#N/A	#N/A	#N/A
Ala_M1	0.376826	6.574e-05	0.361571	0.00621983	0.356643	0.00549608	0	0	#DIV/0!	#DIV/0!	0.360836	0.00189458	0.359868	0.00167839	0.361074	0.00247305	0.365279	0.00625448	#N/A	#N/A	#N/A	#N/A
Ala_M2	0.373156	6.699e-05	0.403466	0.00568244	0.389583	0.0057007	0	0	#DIV/0!	#DIV/0!	0.389196	0.00244691	0.391981	0.00184005	0.389616	0.00285744	0.385059	0.0049269	#N/A	#N/A	#N/A	#N/A
Ala_M3	0.123174	6.569e-05	0.132348	0.00232471	0.142879	0.00380047	0	0	#DIV/0!	#DIV/0!	0.140154	0.00100887	0.136971	0.00112801	0.137719	0.00104373	0.137096	0.00185582	#N/A	#N/A	#N/A	#N/A
Arg_M0	0.0160893	1.699e-05	0.0138167	0.000735438	0.0167765	0.000299163	#DIV/0!	#DIV/0!	#DIV/0!	#DIV/0!	0.0173307	0.000228244	0.0188658	0.000176878	0.0176935	0.000268615	0.018091	0.000167264	#N/A	#N/A	#N/A	#N/A
Arg_M1	0.0955959	6.732e-05	0.0943317	0.00103707	0.0998327	0.00125222	#DIV/0!	#DIV/0!	#DIV/0!	#DIV/0!	0.101245	0.000212616	0.103574	0.000514361	0.101026	0.000663386	0.102366	0.000580604	#N/A	#N/A	#N/A	#N/A
Arg_M2	0.236663	8.265e-05	0.242939	0.00369414	0.244355	0.00248173	#DIV/0!	#DIV/0!	#DIV/0!	#DIV/0!	0.24297	0.000382818	0.245093	7.93038e-05	0.242069	0.000542991	0.245496	0.000737234	#N/A	#N/A	#N/A	#N/A
Arg_M3	0.312478	1.624e-06	0.322072	0.0030514	0.31883	0.00662788	#DIV/0!	#DIV/0!	#DIV/0!	#DIV/0!	0.31118	0.0004181	0.3117	0.000134669	0.310649	0.000540123	0.312849	0.000676845	#N/A	#N/A	#N/A	#N/A
Arg_M4	0.232076	8.376e-05	0.231898	0.00342594	0.226536	0.00259148	#DIV/0!	#DIV/0!	#DIV/0!	#DIV/0!	0.226134	0.000385888	0.224047	0.000506747	0.227168	0.00100499	0.224635	0.000587069	#N/A	#N/A	#N/A	#N/A
Arg_M5	0.0919265	6.561e-05	0.0847043	0.00158253	0.0830965	0.000590372	#DIV/0!	#DIV/0!	#DIV/0!	#DIV/0!	0.0874477	0.000285321	0.084541	0.000221373	0.0879058	0.000165989	0.0847798	0.000350227	#N/A	#N/A	#N/A	#N/A
Arg_M6	0.0151719	1.619e-05	0.010238	0.000442332	0.0105743	0.00019532	#DIV/0!	#DIV/0!	#DIV/0!	#DIV/0!	0.0136923	8.86818e-05	0.0121782	0.00015788	0.0134882	0.000136244	0.0117825	9.63301e-05	#N/A	#N/A	#N/A	#N/A
Asn_M0	0.0637321	4.514e-05	0.0279009	0.00273362	0.087146	0.00921668	#DIV/0!	#DIV/0!	#DIV/0!	#DIV/0!	2.75332e-18	5.50664e-18	6.43133e-17	5.07009e-17	0.0521123	0.0327466	0.257093	0.0403466	#N/A	#N/A	#N/A	#N/A
Asn_M1	0.252446	8.856e-05	0.235857	0.00232859	0.260115	0.00479012	#DIV/0!	#DIV/0!	#DIV/0!	#DIV/0!	0.0705839	0.0472607	0.126131	0.0475849	0.239234	0.0131027	0.288832	0.0135691	#N/A	#N/A	#N/A	#N/A
Asn_M2	0.374982	1.298e-06	0.396002	0.00256856	0.382524	0.00982171	#DIV/0!	#DIV/0!	#DIV/0!	#DIV/0!	0.506339	0.0244681	0.513084	0.0300041	0.390871	0.014231	0.283718	0.0208955	#N/A	#N/A	#N/A	#N/A
Asn_M3	0.247554	8.873e-05	0.282437	0.00433672	0.224884	0.00417381	#DIV/0!	#DIV/0!	#DIV/0!	#DIV/0!	0.346971	0.0175344	0.292552	0.0185004	0.260863	0.0113125	0.155617	0.0130092	#N/A	#N/A	#N/A	#N/A
Asn_M4	0.0612858	4.358e-05	0.0578029	0.00210611	0.0453313	0.0010919	#DIV/0!	#DIV/0!	#DIV/0!	#DIV/0!	0.0761059	0.00603551	0.0682324	0.00471703	0.0569194	0.00228329	0.0147399	0.00172795	#N/A	#N/A	#N/A	#N/A
Asp_M0	0.0637321	4.514e-05	0.0552929	0.00186349	0.0620741	0.00172049	0.0503614	0.00684242	0.0455413	0.000539696	0.0562886	0.00142841	0.0610644	0.000751443	0.0612963	0.000188072	0.0616291	0.000164028	0.0617043	3.91582e-05	0.0626394	4.44462e-05
Asp_M1	0.252446	8.856e-05	0.241831	0.00102365	0.246876	0.00385714	0.257678	0.00752446	0.252845	0.0104066	0.250154	0.00185694	0.248225	0.00184054	0.247665	0.000220499	0.248926	0.000632581	0.247834	0.000128215	0.249946	3.10587e-05
Asp_M2	0.374982	1.298e-06	0.379607	0.000725073	0.372706	0.00389086	0.387152	0.00965275	0.396142	0.0214119	0.380383	0.00336507	0.377834	0.00191443	0.373622	0.000588806	0.376959	0.000796878	0.374015	0.000153771	0.375745	4.94837e-05
Asp_M3	0.247554	8.873e-05	0.259594	0.00118597	0.257183	0.00277431	0.252186	0.0117315	0.262576	0.0129949	0.254268	0.00174646	0.252888	0.00210738	0.25296	0.000887696	0.252018	0.000661864	0.252589	0.000109671	0.251495	0.000109344
Asp_M4	0.0612858	4.358e-05	0.0636743	0.00144772	0.0611612	0.000951063	0.052623	0.00571164	0.0428965	0.001358	0.058907	0.000941348	0.0599891	0.000624352	0.0644569	0.00033995	0.0604673	0.000333489	0.063858	9.30771e-05	0.0601748	7.22584e-05
ATP_M0	0.00102541	1.809e-06	#N/A	#N/A	#N/A	#N/A	#N/A	#N/A	#N/A	#N/A	#N/A	#N/A	#N/A	#N/A	0	0	0	0	0.000540788	4.91572e-05	4.99095e-05	5.17613e-05
ATP_M1	0.0101542	1.43e-05	#N/A	#N/A	#N/A	#N/A	#N/A	#N/A	#N/A	#N/A	#N/A	#N/A	#N/A	#N/A	0.00536805	0.000892945	0.000662767	0.000260786	0.00883455	4.484e-05	0.00893754	0.000204986
ATP_M2	0.045249	4.771e-05	#N/A	#N/A	#N/A	#N/A	#N/A	#N/A	#N/A	#N/A	#N/A	#N/A	#N/A	#N/A	0.0461131	0.00225981	0.0387257	0.000637631	0.041265	0.000293426	0.0434397	0.000100504
ATP_M3	0.119489	8.353e-05	#N/A	#N/A	#N/A	#N/A	#N/A	#N/A	#N/A	#N/A	#N/A	#N/A	#N/A	#N/A	0.118648	0.00138598	0.116761	0.00336861	0.116115	0.00038657	0.116528	0.000859191
ATP_M4	0.20707	7.145e-05	#N/A	#N/A	#N/A	#N/A	#N/A	#N/A	#N/A	#N/A	#N/A	#N/A	#N/A	#N/A	0.211568	0.00112951	0.211734	0.00232823	0.213111	0.000790506	0.204348	0.00111212
ATP_M5	0.246064	2.131e-06	#N/A	#N/A	#N/A	#N/A	#N/A	#N/A	#N/A	#N/A	#N/A	#N/A	#N/A	#N/A	0.253979	0.00283713	0.256051	0.00473811	0.258196	0.00107647	0.246592	0.000694309
ATP_M6	0.203057	7.365e-05	#N/A	#N/A	#N/A	#N/A	#N/A	#N/A	#N/A	#N/A	#N/A	#N/A	#N/A	#N/A	0.208334	0.0041201	0.213409	0.00410724	0.208419	0.000962234	0.205645	0.00063394
ATP_M7	0.114903	8.233e-05	#N/A	#N/A	#N/A	#N/A	#N/A	#N/A	#N/A	#N/A	#N/A	#N/A	#N/A	#N/A	0.112532	0.00157323	0.120889	0.0040262	0.109558	9.93442e-05	0.11818	0.000931291
ATP_M8	0.0426689	4.578e-05	#N/A	#N/A	#N/A	#N/A	#N/A	#N/A	#N/A	#N/A	#N/A	#N/A	#N/A	#N/A	0.0383716	0.000529641	0.0408347	0.00212316	0.0371355	0.000152336	0.0452887	0.000189076
ATP_M9	0.00938966	1.338e-05	#N/A	#N/A	#N/A	#N/A	#N/A	#N/A	#N/A	#N/A	#N/A	#N/A	#N/A	#N/A	0.00508567	0.000494245	0.000932394	0.00130692	0.00677896	0.000159703	0.01041	8.14347e-05
ATP_M10	0.000929822	1.654e-06	#N/A	#N/A	#N/A	#N/A	#N/A	#N/A	#N/A	#N/A	#N/A	#N/A	#N/A	#N/A	0	0	0	0	4.61572e-05	5.10529e-05	0.000581199	8.98304e-05
Cit_M0	0.0160893	1.699e-05	#N/A	#N/A	#N/A	#N/A	0.0285	0.000366399	0.0285466	0.000231334	#N/A	#N/A	#N/A	#N/A	2.27518e-17	2.67271e-17	0.00270147	0.00540293	0.0273272	6.97863e-05	0.0301543	0.000105761
Cit_M1	0.0955959	6.732e-05	#N/A	#N/A	#N/A	#N/A	0.0937631	0.00118766	0.0928137	0.000496186	#N/A	#N/A	#N/A	#N/A	0.107789	0.00128202	0.109514	0.00246154	0.0937588	0.000213496	0.0930826	0.000726012
Cit_M2	0.236663	8.265e-05	#N/A	#N/A	#N/A	#N/A	0.236295	0.000909521	0.232488	0.000506153	#N/A	#N/A	#N/A	#N/A	0.237989	0.00264826	0.241272	0.00144388	0.234777	0.00025581	0.23103	0.000825962
Cit_M3	0.312478	1.624e-06	#N/A	#N/A	#N/A	#N/A	0.310606	0.000241056	0.310537	0.00160158	#N/A	#N/A	#N/A	#N/A	0.323222	0.00149578	0.315883	0.00258432	0.312774	0.000178321	0.307967	0.0011305
Cit_M4	0.232076	8.376e-05	#N/A	#N/A	#N/A	#N/A	0.231432	0.00213624	0.232031	0.000580741	#N/A	#N/A	#N/A	#N/A	0.234615	0.000846206	0.23762	0.000509069	0.232668	0.000247883	0.232166	0.000498087
Cit_M5	0.0919265	6.561e-05	#N/A	#N/A	#N/A	#N/A	0.0878659	0.000501691	0.0902869	0.000487054	#N/A	#N/A	#N/A	#N/A	0.085739	0.000515204	0.0885485	0.00197842	0.0889939	0.000157167	0.0913675	0.000880391
Cit_M6	0.0151719	1.619e-05	#N/A	#N/A	#N/A	#N/A	0.0115388	0.000248929	0.0132959	0.0001506	#N/A	#N/A	#N/A	#N/A	0.0106458	0.00175988	0.00446081	0.00114513	0.00970092	0.000216904	0.0142328	0.000146957
Cys_M0	0.126844	6.708e-05	#N/A	#N/A	#N/A	#N/A	#DIV/0!	#DIV/0!	#DIV/0!	#DIV/0!	#N/A	#N/A	#N/A	#N/A	#N/A	#N/A	#DIV/0!	#DIV/0!	#N/A	#N/A	#N/A	#N/A
Cys_M1	0.376826	6.574e-05	#N/A	#N/A	#N/A	#N/A	#DIV/0!	#DIV/0!	#DIV/0!	#DIV/0!	#N/A	#N/A	#N/A	#N/A	#N/A	#N/A	#DIV/0!	#DIV/0!	#N/A	#N/A	#N/A	#N/A
Cys_M2	0.373156	6.699e-05	#N/A	#N/A	#N/A	#N/A	#DIV/0!	#DIV/0!	#DIV/0!	#DIV/0!	#N/A	#N/A	#N/A	#N/A	#N/A	#N/A	#DIV/0!	#DIV/0!	#N/A	#N/A	#N/A	#N/A
Cys_M3	0.123174	6.569e-05	#N/A	#N/A	#N/A	#N/A	#DIV/0!	#DIV/0!	#DIV/0!	#DIV/0!	#N/A	#N/A	#N/A	#N/A	#N/A	#N/A	#DIV/0!	#DIV/0!	#N/A	#N/A	#N/A	#N/A
DHAP_M0	0.126844	6.708e-05	#N/A	#N/A	#N/A	#N/A	6.96453e-09	#DIV/0!	#DIV/0!	#DIV/0!	#N/A	#N/A	#N/A	#N/A	0.116185	0.0091125	0.0964321	0.00949843	#N/A	#N/A	#N/A	#N/A
DHAP_M1	0.376826	6.574e-05	#N/A	#N/A	#N/A	#N/A	0	#DIV/0!	#DIV/0!	#DIV/0!	#N/A	#N/A	#N/A	#N/A	0.380421	0.00670964	0.378804	0.0107029	#N/A	#N/A	#N/A	#N/A
DHAP_M2	0.373156	6.699e-05	#N/A	#N/A	#N/A	#N/A	0	#DIV/0!	#DIV/0!	#DIV/0!	#N/A	#N/A	#N/A	#N/A	0.403649	0.00930496	0.443114	0.0121718	#N/A	#N/A	#N/A	#N/A
DHAP_M3	0.123174	6.569e-05	#N/A	#N/A	#N/A	#N/A	0	#DIV/0!	#DIV/0!	#DIV/0!	#N/A	#N/A	#N/A	#N/A	0.0997442	0.00576387	0.0816492	0.0116042	#N/A	#N/A	#N/A	#N/A
FBP_M0	0.0160893	1.699e-05	#N/A	#N/A	#N/A	#N/A	0.00167262	0.00200007	0	0	#N/A	#N/A	#N/A	#N/A	0.0163322	0.000779601	0.00803915	0.00101835	0.0162352	0.000128284	0.0173351	9.47059e-05
FBP_M1	0.0955959	6.732e-05	#N/A	#N/A	#N/A	#N/A	0.0851172	0.00402207	0.0695864	0.0306468	#N/A	#N/A	#N/A	#N/A	0.0994793	0.00229498	0.093831	0.00286845	0.098518	0.000447133	0.0996564	0.00046636
FBP_M2	0.236663	8.265e-05	#N/A	#N/A	#N/A	#N/A	0.266089	0.00426443	0.273808	0.008588	#N/A	#N/A	#N/A	#N/A	0.24931	0.00188086	0.247119	0.00218922	0.249614	0.0007165	0.238539	0.000483929
FBP_M3	0.312478	1.624e-06	#N/A	#N/A	#N/A	#N/A	0.328763	0.0120565	0.342366	0.0121122	#N/A	#N/A	#N/A	#N/A	0.32464	0.00204979	0.320269	0.00434057	0.322711	0.00132398	0.308619	0.000700109
FBP_M4	0.232076	8.376e-05	#N/A	#N/A	#N/A	#N/A	0.244617	0.0112138	0.254323	0.0143937	#N/A	#N/A	#N/A	#N/A	0.227626	0.00213197	0.233196	0.00224219	0.230422	0.000524454	0.22844	0.00041966
FBP_M5	0.0919265	6.561e-05	#N/A	#N/A	#N/A	#N/A	0.0737411	0.00566105	0.0599165	0.00400413	#N/A	#N/A	#N/A	#N/A	0.0774187	0.00170928	0.0922897	0.00183847	0.0773947	0.000780102	0.0917785	0.00059715
FBP_M6	0.0151719	1.619e-05	#N/A	#N/A	#N/A	#N/A	0	0	0	0	#N/A	#N/A	#N/A	#N/A	0.00519426	0.000312086	0.00525537	0.00225511	0.00510441	9.05888e-05	0.0156324	0.000225031
Fum_M0	0.0637321	4.514e-05	#N/A	#N/A	#N/A	#N/A	0.0658597	0.00100156	0.0654067	0.000246645	#N/A	#N/A	#N/A	#N/A	0.0680131	0.0016958	0.0716635	0.00208751	0.0577528	0.00149571	0.0613094	0.000183931
Fum_M1	0.252446	8.856e-05	#N/A	#N/A	#N/A	#N/A	0.251788	0.000973012	0.250215	0.000780287	#N/A	#N/A	#N/A	#N/A	0.24644	0.00486931	0.250204	0.000937987	0.25842	0.00722689	0.257033	0.0043242
Fum_M2	0.374982	1.298e-06	#N/A	#N/A	#N/A	#N/A	0.375648	0.000633412	0.376133	0.00145801	#N/A	#N/A	#N/A	#N/A	0.381424	0.000931177	0.383037	0.00182684	0.379695	0.00403936	0.373307	0.000517295
Fum_M3	0.247554	8.873e-05	#N/A	#N/A	#N/A	#N/A	0.248768	0.000969351	0.251258	0.00115296	#N/A	#N/A	#N/A	#N/A	0.251931	0.00462842	0.244614	0.00517894	0.249063	0.00334477	0.249945	0.00465212
Fum_M4	0.0612858	4.358e-05	#N/A	#N/A	#N/A	#N/A	0.0579366	0.000654738	0.0569866	0.00025328	#N/A	#N/A	#N/A	#N/A	0.0521918	0.00213959	0.0504821	0.00321067	0.0550697	0.000186863	0.0584061	0.000650097
Hex6P_M0	0.0160893	1.699e-05	#N/A	#N/A	#N/A	#N/A	0	0	3.84188e-07	7.68375e-07	#N/A	#N/A	#N/A	#N/A	0	0	0	0	0.00808042	0.000543895	0.00101925	0.000533924
Hex6P_M1	0.0955959	6.732e-05	#N/A	#N/A	#N/A	#N/A	3.50847e-06	3.02309e-07	3.33485e-06	3.97784e-07	#N/A	#N/A	#N/A	#N/A	3.16941e-06	1.46493e-07	0.0235065	0.0273377	0.0794174	0.00274466	0.0558788	0.00120807
Hex6P_M2	0.236663	8.265e-05	#N/A	#N/A	#N/A	#N/A	0.23502	0.0881219	0.0586171	0.117233	#N/A	#N/A	#N/A	#N/A	0.277976	0.0149797	0.268631	0.0211583	0.250845	0.00338835	0.244166	0.00498232
Hex6P_M3	0.312478	1.624e-06	#N/A	#N/A	#N/A	#N/A	0.477375	0.0507784	0.866623	0.156246	#N/A	#N/A	#N/A	#N/A	0.419652	0.0278711	0.437187	0.0292144	0.347152	0.00220592	0.359492	0.00573709
Hex6P_M4	0.232076	8.376e-05	#N/A	#N/A	#N/A	#N/A	0.287602	0.0918625	0.0747563	0.149513	#N/A	#N/A	#N/A	#N/A	0.302369	0.0216571	0.270676	0.0179147	0.244781	0.00103204	0.252157	0.00288777
Hex6P_M5	0.0919265	6.561e-05	#N/A	#N/A	#N/A	#N/A	0	0	0	0	#N/A	#N/A	#N/A	#N/A	0	0	0	0	0.0692609	0.00724236	0.0852416	0.00258115
Hex6P_M6	0.0151719	1.619e-05	#N/A	#N/A	#N/A	#N/A	0	0	0	0	#N/A	#N/A	#N/A	#N/A	0	0	0	0	0.00046334	0.000740076	0.00204564	0.000351905
Gln_M0	0.032022	2.825e-05	0.0255901	0.000397668	0.0308422	0.000835187	#N/A	#N/A	#N/A	#N/A	0.0305107	0.000177199	0.0318056	0.000272361	0.0294056	0.000343769	0.0315168	0.000591406	#N/A	#N/A	#N/A	#N/A
Gln_M1	0.158551	8.368e-05	0.15128	0.000400302	0.152835	0.00169239	#N/A	#N/A	#N/A	#N/A	0.156465	0.000195036	0.157968	0.000273524	0.155353	0.000959086	0.158349	0.000335728	#N/A	#N/A	#N/A	#N/A
Gln_M2	0.314014	5.433e-05	0.314506	0.00110324	0.315635	0.00234779	#N/A	#N/A	#N/A	#N/A	0.311922	0.000282951	0.313495	0.000422287	0.311875	0.00106683	0.315401	0.0011571	#N/A	#N/A	#N/A	#N/A
Gln_M3	0.310956	5.662e-05	0.322611	0.00169587	0.317686	0.00165099	#N/A	#N/A	#N/A	#N/A	0.312926	0.000494162	0.312533	0.000643378	0.31564	0.00138955	0.312587	0.00118267	#N/A	#N/A	#N/A	#N/A
Gln_M4	0.153964	8.256e-05	0.159337	0.000717073	0.158805	0.00175677	#N/A	#N/A	#N/A	#N/A	0.156879	0.000327796	0.155173	0.00030866	0.157919	0.00107439	0.154141	0.00121338	#N/A	#N/A	#N/A	#N/A
Gln_M5	0.030493	2.72e-05	0.0266759	0.000249733	0.0241972	0.000119342	0	0	0	0	0.0312981	0.000196676	0.0290245	0.000329381	0.029808	0.000300017	0.0280049	0.000327155	#N/A	#N/A	#N/A	#N/A
Glu_M0	0.032022	2.825e-05	0.0255612	0.000478112	0.0311693	0.000254286	1.03632e-16	3.35788e-17	0.0198087	0.000588237	0.0291221	0.000237428	0.0295492	0.000289777	0.0313507	0.000176032	0.0311838	6.9297e-05	#N/A	#N/A	#N/A	#N/A
Glu_M1	0.158551	8.368e-05	0.150337	0.000507147	0.152964	0.000971644	0.159575	0.00505744	0.168127	0.00113565	0.154429	0.000843781	0.153472	0.000393599	0.156441	0.000138526	0.155551	0.000460456	#N/A	#N/A	#N/A	#N/A
Glu_M2	0.314014	5.433e-05	0.316642	0.00105778	0.313235	0.00175191	0.327625	0.00731513	0.319717	0.00282859	0.312536	0.00141585	0.314506	0.000717636	0.311443	0.000541586	0.312868	0.00074442	#N/A	#N/A	#N/A	#N/A
Glu_M3	0.310956	5.662e-05	0.323545	0.00102241	0.316268	0.00117758	0.323888	0.00503172	0.319294	0.00420118	0.315594	0.00188443	0.31689	0.000357954	0.312674	0.000402373	0.313471	0.000743747	#N/A	#N/A	#N/A	#N/A
Glu_M4	0.153964	8.256e-05	0.158907	0.000370852	0.158697	0.000782355	0.163903	0.0091063	0.162315	0.00171473	0.158088	0.000801495	0.156903	0.000323976	0.157643	0.00031309	0.156184	0.000346544	#N/A	#N/A	#N/A	#N/A
Glu_M5	0.030493	2.72e-05	0.025008	0.000386505	0.0276658	0.00230402	0.0250081	0.00284	0.0107383	0.00107801	0.0302301	0.000471188	0.0286794	0.000152919	0.0304486	0.000144624	0.0307426	0.000351945	#N/A	#N/A	#N/A	#N/A
Gly_M0	0.252452	8.909e-05	0.289227	0.043144	0.260777	0.00670338	#DIV/0!	#DIV/0!	#DIV/0!	#DIV/0!	0.257002	0.00652388	0.266928	0.00409612	0.341391	0.0130112	0.328713	0.00533576	#N/A	#N/A	#N/A	#N/A
Gly_M1	0.499988	8.675e-07	0.542562	0.0695887	0.496936	0.00354628	#DIV/0!	#DIV/0!	#DIV/0!	#DIV/0!	0.491392	0.014585	0.47786	0.0061483	0.43494	0.0142254	0.44401	0.00556261	#N/A	#N/A	#N/A	#N/A
Gly_M2	0.24756	8.807e-05	0.224282	0.0122199	0.242287	0.00723184	#DIV/0!	#DIV/0!	#DIV/0!	#DIV/0!	0.251605	0.00939217	0.255212	0.00276148	0.22367	0.00465394	0.227277	0.00334431	#N/A	#N/A	#N/A	#N/A
GSH_M0	0.00102541	1.809e-06	2.07128e-14	1.55324e-16	0	0	1.95534e-14	2.00876e-15	0	0	4.21084e-15	8.42169e-15	0	0	0	0	0	#DIV/0!	1.98379e-14	6.18234e-16	1.07414e-05	1.86006e-05
GSH_M1	0.0101542	1.43e-05	0.00888969	0.000453405	0.00820424	0.000252179	0	0	3.08978e-08	2.99525e-10	6.96818e-12	8.04735e-12	0	0	1.0518e-11	7.01434e-12	0	#DIV/0!	0.00601767	0.000114717	0.00887532	3.63785e-05
GSH_M2	0.045249	4.771e-05	0.0448466	0.000790815	0.0486042	0.000499312	0.0394932	0.00319197	0.0299181	0.00260535	0.0121282	0.015538	0	0	0.019679	0.0141083	0	#DIV/0!	0.0447163	0.000565957	0.0490974	0.000352177
GSH_M3	0.119489	8.353e-05	0.123106	0.000742193	0.133469	0.000634738	0.126357	0.0044461	0.131592	0.00135973	0.125168	0.00422399	0	0	0.123759	0.0117477	0	#DIV/0!	0.122564	0.000161487	0.138208	0.000545184
GSH_M4	0.20707	7.145e-05	0.21603	0.00135015	0.227785	0.000719981	0.229376	0.00764691	0.241733	0.00285699	0.263689	0.0430072	7.91563e-05	1.1009e-05	0.245489	0.0177647	0	#DIV/0!	0.219753	0.000869502	0.233662	0.000857297
GSH_M5	0.246064	2.131e-06	0.258438	0.00146927	0.258705	0.000375792	0.259472	0.00495025	0.28659	0.00720916	0.302198	0.0297133	0.394239	0.0636789	0.297912	0.0109973	0.000164811	#DIV/0!	0.259932	0.000421528	0.264569	0.000876215
GSH_M6	0.203057	7.365e-05	0.202936	0.00233442	0.200316	0.00135306	0.212681	0.00443336	0.214579	0.00339308	0.213615	0.00971553	0.448029	0.0899073	0.219762	0.00414373	0	#DIV/0!	0.205114	0.000928019	0.204353	0.000529805
GSH_M7	0.114903	8.233e-05	0.107472	0.00145831	0.0995207	0.000709254	0.105242	0.0065053	0.0914199	0.00140183	0.0780551	0.0554562	0.157653	0.0725733	0.093399	0.0129538	0	#DIV/0!	0.106628	0.00162408	0.0995746	0.00108367
GSH_M8	0.0426689	4.578e-05	0.0338476	0.000369419	0.0233951	0.00059747	0.027378	0.00400187	0.00416856	0.00311044	0.00514788	0.0102958	0	0	0	0	0	#DIV/0!	0.0346656	0.00118411	0.00162944	0.00166163
GSH_M9	0.00938966	1.338e-05	0.00443325	0.000304384	0	0	0	0	0	0	0	0	0	0	0	0	0	#DIV/0!	0.000609436	0.00104816	2.00966e-05	3.48084e-05
GSH_M10	0.000929822	1.654e-06	0	0	0	0	0	0	0	0	0	0	0	0	0	0	0	#DIV/0!	0	0	0	0
GTP_M0	0.00102541	1.809e-06	#N/A	#N/A	#N/A	#N/A	#N/A	#N/A	#N/A	#N/A	#N/A	#N/A	#N/A	#N/A	0	0	0	0	0	0	0	0
GTP_M1	0.0101542	1.43e-05	#N/A	#N/A	#N/A	#N/A	#N/A	#N/A	#N/A	#N/A	#N/A	#N/A	#N/A	#N/A	1.79347e-10	5.5256e-12	1.92653e-10	6.17283e-12	0	0	0.00161745	0.000226072
GTP_M2	0.045249	4.771e-05	#N/A	#N/A	#N/A	#N/A	#N/A	#N/A	#N/A	#N/A	#N/A	#N/A	#N/A	#N/A	0.0410856	0.00335875	0.0344702	0.00401689	0.0431784	0.00116809	0.0386184	0.000709195
GTP_M3	0.119489	8.353e-05	#N/A	#N/A	#N/A	#N/A	#N/A	#N/A	#N/A	#N/A	#N/A	#N/A	#N/A	#N/A	0.120324	0.00188939	0.113322	0.00636801	0.121316	0.00212106	0.117922	0.00208744
GTP_M4	0.20707	7.145e-05	#N/A	#N/A	#N/A	#N/A	#N/A	#N/A	#N/A	#N/A	#N/A	#N/A	#N/A	#N/A	0.217197	0.00303024	0.209901	0.00301931	0.214289	0.00292237	0.210721	0.000241618
GTP_M5	0.246064	2.131e-06	#N/A	#N/A	#N/A	#N/A	#N/A	#N/A	#N/A	#N/A	#N/A	#N/A	#N/A	#N/A	0.261254	0.0057655	0.268202	0.007762	0.257424	0.00260574	0.257046	0.000221058
GTP_M6	0.203057	7.365e-05	#N/A	#N/A	#N/A	#N/A	#N/A	#N/A	#N/A	#N/A	#N/A	#N/A	#N/A	#N/A	0.209348	0.00460961	0.215057	0.00672307	0.209594	0.00150154	0.214453	0.00248698
GTP_M7	0.114903	8.233e-05	#N/A	#N/A	#N/A	#N/A	#N/A	#N/A	#N/A	#N/A	#N/A	#N/A	#N/A	#N/A	0.113839	0.00452528	0.122084	0.00766548	0.112359	0.0027339	0.117313	0.00250593
GTP_M8	0.0426689	4.578e-05	#N/A	#N/A	#N/A	#N/A	#N/A	#N/A	#N/A	#N/A	#N/A	#N/A	#N/A	#N/A	0.0369528	0.000663727	0.0369641	0.0048737	0.038055	0.00120523	0.0403045	0.00160345
GTP_M9	0.00938966	1.338e-05	#N/A	#N/A	#N/A	#N/A	#N/A	#N/A	#N/A	#N/A	#N/A	#N/A	#N/A	#N/A	0	0	0	0	0.00378547	0.000463521	0.00200501	0.00104985
GTP_M10	0.000929822	1.654e-06	#N/A	#N/A	#N/A	#N/A	#N/A	#N/A	#N/A	#N/A	#N/A	#N/A	#N/A	#N/A	0	0	0	0	0	0	0	0
Hexose_M0	0.0160893	1.699e-05	#N/A	#N/A	#N/A	#N/A	0	0	0	0	#N/A	#N/A	#N/A	#N/A	9.85509e-18	1.20274e-17	0	0	0.030983	0.00488881	0.017974	0.000924222
Hexose_M1	0.0955959	6.732e-05	#N/A	#N/A	#N/A	#N/A	0.0446943	0.0129658	6.05159e-07	2.16048e-08	#N/A	#N/A	#N/A	#N/A	0.0778815	0.00509877	0.0545893	0.00266682	0.0789808	0.0112051	0.07156	0.00434635
Hexose_M2	0.236663	8.265e-05	#N/A	#N/A	#N/A	#N/A	0.255898	0.0230914	0.278255	0.0215085	#N/A	#N/A	#N/A	#N/A	0.257281	0.00504842	0.273339	0.0176478	0.237258	0.00497278	0.243405	0.0226259
Hexose_M3	0.312478	1.624e-06	#N/A	#N/A	#N/A	#N/A	0.418225	0.0244737	0.481808	0.0204225	#N/A	#N/A	#N/A	#N/A	0.356622	0.00963329	0.406894	0.00368081	0.332473	0.00661544	0.350128	0.0054599
Hexose_M4	0.232076	8.376e-05	#N/A	#N/A	#N/A	#N/A	0.245941	0.0221971	0.239936	0.01334	#N/A	#N/A	#N/A	#N/A	0.241304	0.00392222	0.219326	0.00670754	0.243834	0.00694305	0.264666	0.0105155
Hexose_M5	0.0919265	6.561e-05	#N/A	#N/A	#N/A	#N/A	0.0352422	0.0278969	0	0	#N/A	#N/A	#N/A	#N/A	0.0669118	0.0066107	0.0458516	0.00729129	0.0754271	0.00662412	0.0518958	0.00287023
Hexose_M6	0.0151719	1.619e-05	#N/A	#N/A	#N/A	#N/A	0	0	0	0	#N/A	#N/A	#N/A	#N/A	0	0	0	0	0.00104386	0.00180802	0.000371183	0.00045824
His_M0	0.0160893	1.699e-05	0.0111299	0.00107349	0.0142388	0.000587188	#N/A	#N/A	#N/A	#N/A	0.0239183	0.00189495	0.0220864	0.000859774	#N/A	#N/A	#N/A	#N/A	#N/A	#N/A	#N/A	#N/A
His_M1	0.0955959	6.732e-05	0.0774786	0.00274314	0.0899363	0.000865656	#N/A	#N/A	#N/A	#N/A	0.0822901	0.000892605	0.0874561	0.00141904	#N/A	#N/A	#N/A	#N/A	#N/A	#N/A	#N/A	#N/A
His_M2	0.236663	8.265e-05	0.231809	0.00597621	0.240431	0.00235908	#N/A	#N/A	#N/A	#N/A	0.230271	0.00143432	0.230577	0.00171458	#N/A	#N/A	#N/A	#N/A	#N/A	#N/A	#N/A	#N/A
His_M3	0.312478	1.624e-06	0.336431	0.00513983	0.329299	0.00157842	#N/A	#N/A	#N/A	#N/A	0.320474	0.00120389	0.320856	0.000734494	#N/A	#N/A	#N/A	#N/A	#N/A	#N/A	#N/A	#N/A
His_M4	0.232076	8.376e-05	0.249952	0.00440798	0.244242	0.0024023	#N/A	#N/A	#N/A	#N/A	0.242466	0.000938256	0.239283	0.000637099	#N/A	#N/A	#N/A	#N/A	#N/A	#N/A	#N/A	#N/A
His_M5	0.0919265	6.561e-05	0.0898584	0.000997473	0.0818533	0.00123718	#N/A	#N/A	#N/A	#N/A	0.089721	0.00121395	0.0929995	0.00105743	#N/A	#N/A	#N/A	#N/A	#N/A	#N/A	#N/A	#N/A
His_M6	0.0151719	1.619e-05	0.00334115	0.0066823	0	0	#N/A	#N/A	#N/A	#N/A	0.0108599	0.000556871	0.0067419	0.000560066	#N/A	#N/A	#N/A	#N/A	#N/A	#N/A	#N/A	#N/A
Ile_M0	0.0160893	1.699e-05	0.015992	0.000381989	0.0199476	9.71631e-05	0	0	0	0	#N/A	#N/A	#N/A	#N/A	#N/A	#N/A	#N/A	#N/A	#N/A	#N/A	#N/A	#N/A
Ile_M1	0.0955959	6.732e-05	0.0917513	0.00049601	0.0931308	0.000389924	0.0787772	0.00157345	0.0673512	0.00227089	#N/A	#N/A	#N/A	#N/A	#N/A	#N/A	#N/A	#N/A	#N/A	#N/A	#N/A	#N/A
Ile_M2	0.236663	8.265e-05	0.232616	0.000845933	0.231981	0.00108264	0.243993	0.0151406	0.264633	0.00646992	#N/A	#N/A	#N/A	#N/A	#N/A	#N/A	#N/A	#N/A	#N/A	#N/A	#N/A	#N/A
Ile_M3	0.312478	1.624e-06	0.312404	0.00153361	0.311063	0.0012492	0.359852	0.0172403	0.363027	0.00775165	#N/A	#N/A	#N/A	#N/A	#N/A	#N/A	#N/A	#N/A	#N/A	#N/A	#N/A	#N/A
Ile_M4	0.232076	8.376e-05	0.238702	0.000997884	0.234339	0.00151804	0.242516	0.0221658	0.247961	0.00569521	#N/A	#N/A	#N/A	#N/A	#N/A	#N/A	#N/A	#N/A	#N/A	#N/A	#N/A	#N/A
Ile_M5	0.0919265	6.561e-05	0.0950651	0.00145277	0.0947601	0.000438073	0.0748617	0.00580909	0.0570283	0.00149636	#N/A	#N/A	#N/A	#N/A	#N/A	#N/A	#N/A	#N/A	#N/A	#N/A	#N/A	#N/A
Ile_M6	0.0151719	1.619e-05	0.0134693	0.000141561	0.0147789	8.07205e-05	0	0	0	0	#N/A	#N/A	#N/A	#N/A	#N/A	#N/A	#N/A	#N/A	#N/A	#N/A	#N/A	#N/A
Lac_M0	0.126844	6.708e-05	#N/A	#N/A	#N/A	#N/A	0.917376	0.0112491	0.921887	0.00820465	#N/A	#N/A	#N/A	#N/A	0.66956	0.0190502	0.711461	0.0424776	0.357427	0.00481717	0.402972	0.00258547
Lac_M1	0.376826	6.574e-05	#N/A	#N/A	#N/A	#N/A	0.0425885	0.00310873	0.0611769	0.00835956	#N/A	#N/A	#N/A	#N/A	0.156229	0.0246802	0.109679	0.0548314	0.280932	0.00316283	0.255865	0.00715488
Lac_M2	0.373156	6.699e-05	#N/A	#N/A	#N/A	#N/A	0.0352982	0.0130085	0.0168311	0.00285287	#N/A	#N/A	#N/A	#N/A	0.172079	0.0277448	0.178767	0.0218789	0.275079	0.00797855	0.258272	0.00845008
Lac_M3	0.123174	6.569e-05	#N/A	#N/A	#N/A	#N/A	0.00473776	0.00319043	0.000105379	0.000210758	#N/A	#N/A	#N/A	#N/A	0.0021319	0.00169863	9.28429e-05	0.000108247	0.0865622	0.00671731	0.0828909	0.00117915
Leu_M0	0.0160893	1.699e-05	0.0161672	0.000335962	0.0184733	1.93665e-05	0.0104655	0.00128863	0.00727626	0.000234498	#N/A	#N/A	#N/A	#N/A	#N/A	#N/A	#N/A	#N/A	#N/A	#N/A	#N/A	#N/A
Leu_M1	0.0955959	6.732e-05	0.0909293	0.00102646	0.0935322	0.00100145	0.0881293	0.00326143	0.0844929	0.00282073	#N/A	#N/A	#N/A	#N/A	#N/A	#N/A	#N/A	#N/A	#N/A	#N/A	#N/A	#N/A
Leu_M2	0.236663	8.265e-05	0.232802	0.0029341	0.231005	0.000614478	0.248259	0.0102542	0.250414	0.00179805	#N/A	#N/A	#N/A	#N/A	#N/A	#N/A	#N/A	#N/A	#N/A	#N/A	#N/A	#N/A
Leu_M3	0.312478	1.624e-06	0.311267	0.00257537	0.311141	0.000732242	0.32478	0.00712859	0.339202	0.0033607	#N/A	#N/A	#N/A	#N/A	#N/A	#N/A	#N/A	#N/A	#N/A	#N/A	#N/A	#N/A
Leu_M4	0.232076	8.376e-05	0.240937	0.00254698	0.236639	0.00177481	0.241621	0.00714413	0.238172	0.00322655	#N/A	#N/A	#N/A	#N/A	#N/A	#N/A	#N/A	#N/A	#N/A	#N/A	#N/A	#N/A
Leu_M5	0.0919265	6.561e-05	0.0943553	0.00252711	0.0949498	0.000154884	0.0826198	0.00101607	0.0781024	0.00201303	#N/A	#N/A	#N/A	#N/A	#N/A	#N/A	#N/A	#N/A	#N/A	#N/A	#N/A	#N/A
Leu_M6	0.0151719	1.619e-05	0.0135416	0.000565524	0.0142601	0.000126491	0.00412486	0.00291525	0.00234036	0.000569045	#N/A	#N/A	#N/A	#N/A	#N/A	#N/A	#N/A	#N/A	#N/A	#N/A	#N/A	#N/A
Leu+Ile_M0	0.0160893	1.699e-05	#N/A	#N/A	#N/A	#N/A	#N/A	#N/A	#N/A	#N/A	0.0226117	0.000269356	0.0251184	0.000203621	0.0187073	0.000345067	0.0201694	0.000209957	#N/A	#N/A	#N/A	#N/A
Leu+Ile_M1	0.0955959	6.732e-05	#N/A	#N/A	#N/A	#N/A	#N/A	#N/A	#N/A	#N/A	0.0955483	0.000343808	0.096781	0.000314105	0.0920713	0.000812459	0.0955069	0.00021186	#N/A	#N/A	#N/A	#N/A
Leu+Ile_M2	0.236663	8.265e-05	#N/A	#N/A	#N/A	#N/A	#N/A	#N/A	#N/A	#N/A	0.236679	0.000494415	0.236211	0.000915191	0.238264	0.00195764	0.237614	0.00172223	#N/A	#N/A	#N/A	#N/A
Leu+Ile_M3	0.312478	1.624e-06	#N/A	#N/A	#N/A	#N/A	#N/A	#N/A	#N/A	#N/A	0.311218	0.000988565	0.310522	0.00104398	0.317599	0.00315859	0.31316	0.000333971	#N/A	#N/A	#N/A	#N/A
Leu+Ile_M4	0.232076	8.376e-05	#N/A	#N/A	#N/A	#N/A	#N/A	#N/A	#N/A	#N/A	0.231433	0.00105424	0.229406	0.00087977	0.233403	0.00318061	0.232997	0.00157492	#N/A	#N/A	#N/A	#N/A
Leu+Ile_M5	0.0919265	6.561e-05	#N/A	#N/A	#N/A	#N/A	#N/A	#N/A	#N/A	#N/A	0.0894131	0.000795064	0.0887895	0.000333398	0.0880372	0.001102	0.0896565	0.000511821	#N/A	#N/A	#N/A	#N/A
Leu+Ile_M6	0.0151719	1.619e-05	#N/A	#N/A	#N/A	#N/A	#N/A	#N/A	#N/A	#N/A	0.0130975	0.000168018	0.013172	0.00033177	0.0119183	0.000383669	0.0108964	0.000675796	#N/A	#N/A	#N/A	#N/A
Lys_M0	0.0160893	1.699e-05	0	0	3.44753e-18	4.00336e-18	0	0	0	0	0	0	3.2052e-17	3.22985e-17	0.0136705	9.96473e-05	5.04693e-17	4.24915e-17	#N/A	#N/A	#N/A	#N/A
Lys_M1	0.0955959	6.732e-05	0.0599842	0.00116708	0.0555838	0.00417714	0.0760214	0.00662582	0.0530295	0.0162815	0.0850589	0.00095803	0.112969	0.00176779	0.0932551	0.00089117	0.0978219	0.00146109	#N/A	#N/A	#N/A	#N/A
Lys_M2	0.236663	8.265e-05	0.246319	0.001533	0.258936	0.00767	0.258887	0.0123785	0.266256	0.00398904	0.243375	0.00113631	0.237467	0.00110214	0.238255	0.00105894	0.241603	0.00156727	#N/A	#N/A	#N/A	#N/A
Lys_M3	0.312478	1.624e-06	0.345258	0.00211025	0.340203	0.00955664	0.334108	0.0120341	0.364306	0.00728271	0.323748	0.00102664	0.31433	0.00103051	0.314717	0.0015548	0.320557	0.000606148	#N/A	#N/A	#N/A	#N/A
Lys_M4	0.232076	8.376e-05	0.247117	0.00408317	0.238796	0.0185015	0.246524	0.00256095	0.258015	0.0087655	0.240452	0.000329631	0.23265	0.000876957	0.235089	0.00246134	0.236846	0.00118056	#N/A	#N/A	#N/A	#N/A
Lys_M5	0.0919265	6.561e-05	0.0903406	0.00103781	0.095133	0.00216306	0.0844589	0.0114937	0.0583926	0.00211283	0.0934473	0.000922949	0.0894649	0.000435826	0.0919385	0.000390306	0.0908147	0.000448643	#N/A	#N/A	#N/A	#N/A
Lys_M6	0.0151719	1.619e-05	0.0109814	0.00105383	0.0113488	0.000281131	0	0	0	0	0.0139177	0.000307285	0.0131188	0.000178434	0.0130753	0.000242109	0.0123577	0.000284955	#N/A	#N/A	#N/A	#N/A
Mal_M0	0.0637321	4.514e-05	#N/A	#N/A	#N/A	#N/A	0.0749778	0.00106738	0.0752865	0.000508691	#N/A	#N/A	#N/A	#N/A	0.0774265	0.00181176	0.0782176	0.00123458	0.0737107	0.000798119	0.0681815	0.000690802
Mal_M1	0.252446	8.856e-05	#N/A	#N/A	#N/A	#N/A	0.244063	0.0014139	0.249003	0.000477931	#N/A	#N/A	#N/A	#N/A	0.246491	0.00316724	0.247904	0.000719397	0.247165	0.000216959	0.249522	0.000785067
Mal_M2	0.374982	1.298e-06	#N/A	#N/A	#N/A	#N/A	0.374102	0.0014762	0.373997	0.00107556	#N/A	#N/A	#N/A	#N/A	0.371375	0.00154578	0.37187	0.000870937	0.370542	0.000335049	0.378551	0.00095646
Mal_M3	0.247554	8.873e-05	#N/A	#N/A	#N/A	#N/A	0.245678	0.00141902	0.24535	0.00040773	#N/A	#N/A	#N/A	#N/A	0.246189	0.00114157	0.24516	0.00158799	0.247781	0.000857576	0.246139	0.000657163
Mal_M4	0.0612858	4.358e-05	#N/A	#N/A	#N/A	#N/A	0.0611786	0.000644332	0.0563631	0.000461225	#N/A	#N/A	#N/A	#N/A	0.0585181	0.00100066	0.0568489	0.000602327	0.0608018	0.000275134	0.0576055	0.000343674
Met_M0	0.032022	2.825e-05	0.0258549	0.000362096	0.0321235	0.000278579	0.0268776	0.00210017	0.0144253	0.00180697	0.0288271	0.00218057	0.0248525	0.00331692	0.0862489	0.0136008	0.0261884	0.00787664	#N/A	#N/A	#N/A	#N/A
Met_M1	0.158551	8.368e-05	0.150513	0.00160807	0.162648	0.000519879	0.160614	0.0060494	0.15689	0.00520511	0.151364	0.00641354	0.162902	0.00361447	0.161435	0.00742822	0.186334	0.0865247	#N/A	#N/A	#N/A	#N/A
Met_M2	0.314014	5.433e-05	0.329515	0.00232743	0.32346	0.00108859	0.333677	0.00626648	0.331815	0.00415848	0.32314	0.00719789	0.321187	0.000313456	0.316034	0.00883092	0.482077	0.106489	#N/A	#N/A	#N/A	#N/A
Met_M3	0.310956	5.662e-05	0.326248	0.000991463	0.316275	0.000603208	0.318567	0.00373154	0.329443	0.00671792	0.321485	0.00265071	0.31867	0.00379905	0.304669	0.00937341	0.234923	0.158606	#N/A	#N/A	#N/A	#N/A
Met_M4	0.153964	8.256e-05	0.146269	0.000311406	0.146753	0.000253121	0.146479	0.00234981	0.156429	0.00176724	0.149687	0.00627844	0.151855	0.00361005	0.120173	0.00592127	0.0209943	0.0419885	#N/A	#N/A	#N/A	#N/A
Met_M5	0.030493	2.72e-05	0.0215995	0.000793771	0.0187415	0.00025794	0.0137862	0.00172887	0.0109985	0.00219153	0.0254963	0.00234512	0.0205332	0.0033127	0.0114402	0.00857957	0.0494828	0.0166628	#N/A	#N/A	#N/A	#N/A
"NAA"_M0	0.0160893	1.699e-05	0.032686	0.002193	0.037992	0.000852	0.0331263	0.00155496	0.0270806	0.000919355	0.0242381	0.00303775	0.0253526	0.00159741	0.0242381	0.00303775	0.0250212	0.00157831	0.0254387	0.00107881	0.0217663	0.000832622
"NAA"_M1	0.0955959	6.732e-05	0.143865	0.00127	0.139524	0.000881	0.15143	0.00288524	0.151642	0.000945034	0.131729	0.00190019	0.145638	0.00482941	0.131729	0.00190019	0.143854	0.0048741	0.146654	0.00138721	0.153094	0.00136612
"NAA"_M2	0.236663	8.265e-05	0.313681	0.002372	0.31529	0.001149	0.315326	0.00241625	0.315442	0.00208881	0.307897	0.00412128	0.302544	0.0102688	0.307897	0.00412128	0.299514	0.00991996	0.312982	0.00221642	0.318336	0.00121265
"NAA"_M3	0.312478	1.624e-06	0.317298	0.003496	0.320878	0.001544	0.314643	0.00344088	0.320078	0.000811044	0.326356	0.00860365	0.32369	0.00768121	0.326356	0.00860365	0.32234	0.00779576	0.323379	0.00487475	0.320805	0.000923907
"NAA"_M4	0.232076	8.376e-05	0.153345	0.003369	0.156545	0.001297	0.158808	0.00183191	0.155852	0.00192182	0.170999	0.00255846	0.166244	0.00547423	0.170999	0.00255846	0.168659	0.00531897	0.163352	0.00126581	0.162468	0.000477245
"NAA"_M5	0.0919265	6.561e-05	0.039126	0.00288	0.02977	0.000801	0.0266671	0.00189485	0.0299056	0.000572404	0.0387804	0.00265095	0.0365309	0.00242945	0.0387804	0.00265095	0.0401346	0.00236698	0.0281954	0.000389357	0.0235305	0.00206265
"NAA"_M6	0.0151719	1.619e-05	0	0	0	0	0	0	0	0	0	0	0	0	0	0	0.000476994	0.000953989	0	0	0	0
NAD+_M0	5.28301e-07	1.96e-09	1.34714e-17	1.86162e-17	0	0	0	0	0	0	#N/A	#N/A	#N/A	#N/A	#N/A	#N/A	#N/A	#N/A	#N/A	#N/A	#N/A	#N/A
NAD+_M1	1.09863e-05	3.675e-08	0	0	1.34326e-17	2.68652e-17	8.32286e-18	1.66457e-17	1.77295e-18	3.54589e-18	#N/A	#N/A	#N/A	#N/A	#N/A	#N/A	#N/A	#N/A	#N/A	#N/A	#N/A	#N/A
NAD+_M2	0.000108793	3.255e-07	0	0	0	0	0	0	3.16207e-17	2.51018e-17	#N/A	#N/A	#N/A	#N/A	#N/A	#N/A	#N/A	#N/A	#N/A	#N/A	#N/A	#N/A
NAD+_M3	0.000682315	1.802e-06	0.000155697	5.0215e-05	2.54549e-17	2.66238e-17	8.20624e-17	2.18943e-17	7.41744e-18	1.48349e-17	#N/A	#N/A	#N/A	#N/A	#N/A	#N/A	#N/A	#N/A	#N/A	#N/A	#N/A	#N/A
NAD+_M4	0.00304052	6.951e-06	0.0025266	0.000404046	0.00174726	0.000229873	0.00203176	0.000284708	0.00144159	0.000154644	#N/A	#N/A	#N/A	#N/A	#N/A	#N/A	#N/A	#N/A	#N/A	#N/A	#N/A	#N/A
NAD+_M5	0.0102371	1.973e-05	0.0103183	0.000437665	0.00906993	0.000221841	0.00841294	0.000434288	0.00752956	0.000114937	#N/A	#N/A	#N/A	#N/A	#N/A	#N/A	#N/A	#N/A	#N/A	#N/A	#N/A	#N/A
NAD+_M6	0.0270331	4.258e-05	0.0275557	0.000407262	0.0265865	0.000898825	0.0236311	0.000412232	0.0221782	0.00028931	#N/A	#N/A	#N/A	#N/A	#N/A	#N/A	#N/A	#N/A	#N/A	#N/A	#N/A	#N/A
NAD+_M7	0.057364	7.008e-05	0.0581269	0.00138721	0.0577478	0.000416344	0.0513666	0.000699702	0.0510847	0.000277562	#N/A	#N/A	#N/A	#N/A	#N/A	#N/A	#N/A	#N/A	#N/A	#N/A	#N/A	#N/A
NAD+_M8	0.0994095	8.618e-05	0.102521	0.00160363	0.0999706	0.000436455	0.0971608	0.00142409	0.0952789	0.00032686	#N/A	#N/A	#N/A	#N/A	#N/A	#N/A	#N/A	#N/A	#N/A	#N/A	#N/A	#N/A
NAD+_M9	0.142193	7.288e-05	0.144668	0.00128212	0.142448	0.00101731	0.149386	0.000933498	0.147288	0.000861229	#N/A	#N/A	#N/A	#N/A	#N/A	#N/A	#N/A	#N/A	#N/A	#N/A	#N/A	#N/A
NAD+_M10	0.168971	2.688e-05	0.172144	0.00218379	0.169209	0.00049439	0.184079	0.00183951	0.183869	0.00102269	#N/A	#N/A	#N/A	#N/A	#N/A	#N/A	#N/A	#N/A	#N/A	#N/A	#N/A	#N/A
NAD+_M11	0.167325	3.269e-05	0.1672	0.000234316	0.168397	0.00110372	0.181688	0.00116047	0.181775	0.000423693	#N/A	#N/A	#N/A	#N/A	#N/A	#N/A	#N/A	#N/A	#N/A	#N/A	#N/A	#N/A
NAD+_M12	0.13808	7.595e-05	0.137231	0.00117306	0.138812	0.000954808	0.141684	0.0010563	0.142782	0.000787796	#N/A	#N/A	#N/A	#N/A	#N/A	#N/A	#N/A	#N/A	#N/A	#N/A	#N/A	#N/A
NAD+_M13	0.0946629	8.551e-05	0.0925343	0.000591007	0.0966354	0.00102917	0.0883202	0.000863691	0.0914	0.000642834	#N/A	#N/A	#N/A	#N/A	#N/A	#N/A	#N/A	#N/A	#N/A	#N/A	#N/A	#N/A
NAD+_M14	0.0535664	6.735e-05	0.0521759	0.00151597	0.0544954	0.000431659	0.0449574	0.000456977	0.0472799	0.000478259	#N/A	#N/A	#N/A	#N/A	#N/A	#N/A	#N/A	#N/A	#N/A	#N/A	#N/A	#N/A
NAD+_M15	0.0247542	3.996e-05	0.0229542	0.000800146	0.0251114	0.000289638	0.0193393	0.00077749	0.0203806	0.000426193	#N/A	#N/A	#N/A	#N/A	#N/A	#N/A	#N/A	#N/A	#N/A	#N/A	#N/A	#N/A
NAD+_M16	0.00919245	1.807e-05	0.00801828	0.000620559	0.00826291	0.000315064	0.00647929	0.000317511	0.00667749	0.000235487	#N/A	#N/A	#N/A	#N/A	#N/A	#N/A	#N/A	#N/A	#N/A	#N/A	#N/A	#N/A
NAD+_M17	0.00267733	6.243e-06	0.00185294	0.000109543	0.00150695	0.00037219	0.00146207	4.69807e-05	0.00103468	0.00011191	#N/A	#N/A	#N/A	#N/A	#N/A	#N/A	#N/A	#N/A	#N/A	#N/A	#N/A	#N/A
NAD+_M18	0.00058917	1.576e-06	1.76156e-05	3.52311e-05	0	0	0	0	0	0	#N/A	#N/A	#N/A	#N/A	#N/A	#N/A	#N/A	#N/A	#N/A	#N/A	#N/A	#N/A
NAD+_M19	9.2121e-05	2.79e-07	0	0	0	0	0	0	0	0	#N/A	#N/A	#N/A	#N/A	#N/A	#N/A	#N/A	#N/A	#N/A	#N/A	#N/A	#N/A
NAD+_M20	9.1224e-06	3.083e-08	0	0	0	0	0	0	0	0	#N/A	#N/A	#N/A	#N/A	#N/A	#N/A	#N/A	#N/A	#N/A	#N/A	#N/A	#N/A
NAD+_M21	4.3017e-07	1.605e-09	0	0	0	0	0	0	0	0	#N/A	#N/A	#N/A	#N/A	#N/A	#N/A	#N/A	#N/A	#N/A	#N/A	#N/A	#N/A
NADH_M0	5.28301e-07	1.96e-09	9.25574e-18	1.68242e-17	0	0	2.32575e-17	1.62598e-17	0	0	#N/A	#N/A	#N/A	#N/A	#N/A	#N/A	#N/A	#N/A	#N/A	#N/A	#N/A	#N/A
NADH_M1	1.09863e-05	3.675e-08	2.55483e-18	5.10965e-18	5.03957e-17	3.89459e-17	0	0	4.35162e-17	2.12602e-17	#N/A	#N/A	#N/A	#N/A	#N/A	#N/A	#N/A	#N/A	#N/A	#N/A	#N/A	#N/A
NADH_M2	0.000108793	3.255e-07	1.90371e-17	2.50329e-17	2.76589e-17	1.6534e-17	4.53051e-17	2.24927e-17	1.95966e-17	2.40069e-17	#N/A	#N/A	#N/A	#N/A	#N/A	#N/A	#N/A	#N/A	#N/A	#N/A	#N/A	#N/A
NADH_M3	0.000682315	1.802e-06	5.44476e-18	1.08895e-17	1.7414e-18	3.4828e-18	6.60338e-18	1.32068e-17	5.84224e-18	1.16845e-17	#N/A	#N/A	#N/A	#N/A	#N/A	#N/A	#N/A	#N/A	#N/A	#N/A	#N/A	#N/A
NADH_M4	0.00304052	6.951e-06	0	0	0	0	0.00132956	0.000112288	0.000633344	2.28783e-05	#N/A	#N/A	#N/A	#N/A	#N/A	#N/A	#N/A	#N/A	#N/A	#N/A	#N/A	#N/A
NADH_M5	0.0102371	1.973e-05	0.0058591	0.00076896	0.00457655	0.000433825	0.00886798	0.000359128	0.00699019	0.000787839	#N/A	#N/A	#N/A	#N/A	#N/A	#N/A	#N/A	#N/A	#N/A	#N/A	#N/A	#N/A
NADH_M6	0.0270331	4.258e-05	0.0225366	0.000849042	0.0242835	0.000497549	0.0269008	0.000433941	0.0246826	0.00126112	#N/A	#N/A	#N/A	#N/A	#N/A	#N/A	#N/A	#N/A	#N/A	#N/A	#N/A	#N/A
NADH_M7	0.057364	7.008e-05	0.0535506	0.00192348	0.0589726	0.000998527	0.0577315	0.00083802	0.0582636	0.00111754	#N/A	#N/A	#N/A	#N/A	#N/A	#N/A	#N/A	#N/A	#N/A	#N/A	#N/A	#N/A
NADH_M8	0.0994095	8.618e-05	0.0922942	0.00279969	0.102738	0.000968387	0.101852	0.0014125	0.0995178	0.000511297	#N/A	#N/A	#N/A	#N/A	#N/A	#N/A	#N/A	#N/A	#N/A	#N/A	#N/A	#N/A
NADH_M9	0.142193	7.288e-05	0.154083	0.00110077	0.150018	0.00474406	0.145306	0.00228066	0.147567	0.00350984	#N/A	#N/A	#N/A	#N/A	#N/A	#N/A	#N/A	#N/A	#N/A	#N/A	#N/A	#N/A
NADH_M10	0.168971	2.688e-05	0.181484	0.00329502	0.181596	0.00508197	0.172619	0.00229066	0.17667	0.000837497	#N/A	#N/A	#N/A	#N/A	#N/A	#N/A	#N/A	#N/A	#N/A	#N/A	#N/A	#N/A
NADH_M11	0.167325	3.269e-05	0.180294	0.00396882	0.175948	0.00564729	0.169568	0.00280738	0.174454	0.00136953	#N/A	#N/A	#N/A	#N/A	#N/A	#N/A	#N/A	#N/A	#N/A	#N/A	#N/A	#N/A
NADH_M12	0.13808	7.595e-05	0.149097	0.00239445	0.136617	0.000569692	0.138845	0.00115072	0.138518	0.00370798	#N/A	#N/A	#N/A	#N/A	#N/A	#N/A	#N/A	#N/A	#N/A	#N/A	#N/A	#N/A
NADH_M13	0.0946629	8.551e-05	0.088038	0.00394503	0.0924775	0.00130776	0.093565	0.00102125	0.0925649	0.00132437	#N/A	#N/A	#N/A	#N/A	#N/A	#N/A	#N/A	#N/A	#N/A	#N/A	#N/A	#N/A
NADH_M14	0.0535664	6.735e-05	0.0473341	0.00111227	0.0503812	0.00100251	0.0528094	0.00103948	0.0511055	0.00035654	#N/A	#N/A	#N/A	#N/A	#N/A	#N/A	#N/A	#N/A	#N/A	#N/A	#N/A	#N/A
NADH_M15	0.0247542	3.996e-05	0.0210833	0.000203359	0.0199812	0.000708416	0.0231049	0.000550732	0.0228671	0.000653037	#N/A	#N/A	#N/A	#N/A	#N/A	#N/A	#N/A	#N/A	#N/A	#N/A	#N/A	#N/A
NADH_M16	0.00919245	1.807e-05	0.00434575	0.000460001	0.00240998	0.000261747	0.00690082	0.000309333	0.00604734	0.000405272	#N/A	#N/A	#N/A	#N/A	#N/A	#N/A	#N/A	#N/A	#N/A	#N/A	#N/A	#N/A
NADH_M17	0.00267733	6.243e-06	0	0	0	0	0.000600722	0.000238201	0.00011923	0.000177852	#N/A	#N/A	#N/A	#N/A	#N/A	#N/A	#N/A	#N/A	#N/A	#N/A	#N/A	#N/A
NADH_M18	0.00058917	1.576e-06	0	0	0	0	0	0	0	0	#N/A	#N/A	#N/A	#N/A	#N/A	#N/A	#N/A	#N/A	#N/A	#N/A	#N/A	#N/A
NADH_M19	9.2121e-05	2.79e-07	0	0	0	0	0	0	0	0	#N/A	#N/A	#N/A	#N/A	#N/A	#N/A	#N/A	#N/A	#N/A	#N/A	#N/A	#N/A
NADH_M20	9.1224e-06	3.083e-08	0	0	0	0	0	0	0	0	#N/A	#N/A	#N/A	#N/A	#N/A	#N/A	#N/A	#N/A	#N/A	#N/A	#N/A	#N/A
NADH_M21	4.3017e-07	1.605e-09	0	0	0	0	0	0	0	0	#N/A	#N/A	#N/A	#N/A	#N/A	#N/A	#N/A	#N/A	#N/A	#N/A	#N/A	#N/A
NAS_M0	0.032022	2.825e-05	0.0742079	0.0200035	0.219506	0.0989673	0.146152	0.0408237	0.0480178	0.03337	#N/A	#N/A	#N/A	#N/A	#N/A	#N/A	#N/A	#N/A	0.147719	0.00991577	0.168259	0.0421839
NAS_M1	0.158551	8.368e-05	0.176316	0.0382907	0.319003	0.170082	0.206328	0.0709352	0.22523	0.0559191	#N/A	#N/A	#N/A	#N/A	#N/A	#N/A	#N/A	#N/A	0.279685	0.0194032	0.369804	0.142829
NAS_M2	0.314014	5.433e-05	0.2652	0.132415	0.191546	0.0786943	0.159525	0.0799418	0.263036	0.0693311	#N/A	#N/A	#N/A	#N/A	#N/A	#N/A	#N/A	#N/A	0.34088	0.020691	0.253075	0.100966
NAS_M3	0.310956	5.662e-05	0.413268	0.11304	0.0764174	0.0820519	0.253877	0.0763542	0.191378	0.0531522	#N/A	#N/A	#N/A	#N/A	#N/A	#N/A	#N/A	#N/A	0.172477	0.0317198	0.149625	0.0514842
NAS_M4	0.153964	8.256e-05	0.0710078	0.0254134	0.125271	0.101174	0.190534	0.10142	0.272337	0.0878915	#N/A	#N/A	#N/A	#N/A	#N/A	#N/A	#N/A	#N/A	0.0592383	0.015505	0.0355816	0.0061292
NAS_M5	0.030493	2.72e-05	0	0	0.0682564	0.0230096	0.043584	0.0339132	0	0	#N/A	#N/A	#N/A	#N/A	#N/A	#N/A	#N/A	#N/A	0	0	0.0236542	0.0161862
Phe_M0	0.00204083	3.241e-06	0.00695681	0.000133385	0.00824105	0.000189716	0.00624838	0.000405408	0.00594001	3.39926e-05	0.00835354	0.000336568	0.00656679	0.000525773	0.00414331	0.000435948	0	0	#N/A	#N/A	#N/A	#N/A
Phe_M1	0.0181886	2.243e-05	0.0167326	0.000208697	0.0180529	8.79283e-05	0.0161661	0.000506635	0.0163769	0.000330443	0.0151886	0.000889164	0.0152298	0.000338175	0.0103546	0.000602145	0.00265487	0.00530974	#N/A	#N/A	#N/A	#N/A
Phe_M2	0.072046	6.327e-05	0.0690812	0.000295971	0.0689992	0.000227398	0.0678627	0.00143661	0.0693586	0.00088933	0.0697064	0.000386841	0.0667663	0.00154148	0.0648768	0.00189149	0.0615551	0.00329609	#N/A	#N/A	#N/A	#N/A
Phe_M3	0.16647	8.704e-05	0.162686	0.0001824	0.160574	0.000333497	0.167719	0.0016506	0.166661	0.000291065	0.167649	0.00240428	0.171849	0.00369442	0.167889	0.00319819	0.161724	0.00710207	#N/A	#N/A	#N/A	#N/A
Phe_M4	0.247274	4.186e-05	0.243375	0.00051384	0.239702	0.00034061	0.251526	0.00237078	0.251504	0.000837285	0.25307	0.00313271	0.245152	0.00287092	0.262116	0.0040195	0.267784	0.00438447	#N/A	#N/A	#N/A	#N/A
Phe_M5	0.244866	4.543e-05	0.246005	0.00021445	0.243887	0.000191523	0.248883	0.00157998	0.249932	0.000747131	0.249084	0.00290999	0.248116	0.00382336	0.25719	0.00195529	0.273186	0.0063394	#N/A	#N/A	#N/A	#N/A
Phe_M6	0.161655	8.703e-05	0.165093	0.00026601	0.164278	0.00017672	0.161981	0.00134907	0.160967	0.000831147	0.160471	0.00268287	0.160132	0.00183681	0.162779	0.00201079	0.173182	0.00558905	#N/A	#N/A	#N/A	#N/A
Phe_M7	0.0686059	6.142e-05	0.0711319	0.000405378	0.0718789	0.00047539	0.064917	0.000964466	0.0649155	0.00081366	0.0625699	0.00195073	0.0673654	0.00107712	0.060403	0.00134829	0.0556414	0.00200734	#N/A	#N/A	#N/A	#N/A
Phe_M8	0.0169845	2.116e-05	0.0167117	0.000282475	0.021764	0.00039925	0.0146972	0.000383886	0.0143256	0.00038357	0.0136128	0.000544162	0.0180743	0.00132014	0.0102482	0.00177483	0.0042724	0.00101517	#N/A	#N/A	#N/A	#N/A
Phe_M9	0.00186879	2.995e-06	0.00222656	8.91692e-05	0.00262319	0.000140031	0	0	2.00637e-05	4.01274e-05	0.000294097	0.000588194	0.000748233	0.000128454	0	0	0	0	#N/A	#N/A	#N/A	#N/A
Pro_M0	0.032022	2.825e-05	0.0335383	0.000563886	0.0360279	0.000316003	#DIV/0!	#DIV/0!	#DIV/0!	#DIV/0!	0.0333878	0.00039553	0.0346455	8.49951e-05	0.0279241	0.00173758	0.0167216	0.00425767	#N/A	#N/A	#N/A	#N/A
Pro_M1	0.158551	8.368e-05	0.1536	0.000244816	0.154467	0.000159027	#DIV/0!	#DIV/0!	#DIV/0!	#DIV/0!	0.159518	0.000689855	0.160377	0.000403924	0.151184	0.00251779	0.158158	0.00417924	#N/A	#N/A	#N/A	#N/A
Pro_M2	0.314014	5.433e-05	0.309299	0.000588621	0.309506	0.000633795	#DIV/0!	#DIV/0!	#DIV/0!	#DIV/0!	0.314452	0.000963324	0.315627	0.000486677	0.33444	0.00836804	0.338751	0.00608478	#N/A	#N/A	#N/A	#N/A
Pro_M3	0.310956	5.662e-05	0.314891	0.000280524	0.312916	0.000651971	#DIV/0!	#DIV/0!	#DIV/0!	#DIV/0!	0.309272	0.000672111	0.309861	0.000842103	0.320992	0.00498695	0.337041	0.00327995	#N/A	#N/A	#N/A	#N/A
Pro_M4	0.153964	8.256e-05	0.159117	0.000508531	0.157597	0.000348502	#DIV/0!	#DIV/0!	#DIV/0!	#DIV/0!	0.153449	0.000565848	0.151185	0.000424112	0.148567	0.00578081	0.143931	0.00643452	#N/A	#N/A	#N/A	#N/A
Pro_M5	0.030493	2.72e-05	0.0295548	0.000127932	0.0294862	0.000134862	#DIV/0!	#DIV/0!	#DIV/0!	#DIV/0!	0.0299216	0.000238605	0.0283042	0.00032675	0.0168936	0.00398522	0.00539753	0.00290158	#N/A	#N/A	#N/A	#N/A
Pyr_M0	0.126844	6.708e-05	#N/A	#N/A	#N/A	#N/A	0.152123	0.0165034	0.194407	0.0755338	#N/A	#N/A	#N/A	#N/A	0.123699	0.0127005	0.121824	0.0039877	0.135246	0.0041583	0.127631	0.00378394
Pyr_M1	0.376826	6.574e-05	#N/A	#N/A	#N/A	#N/A	0.346627	0.0126606	0.324672	0.029212	#N/A	#N/A	#N/A	#N/A	0.365933	0.0180829	0.342912	0.0124037	0.362736	0.000679844	0.36444	0.00710317
Pyr_M2	0.373156	6.699e-05	#N/A	#N/A	#N/A	#N/A	0.362218	0.00923035	0.342165	0.0363534	#N/A	#N/A	#N/A	#N/A	0.371533	0.0110357	0.396681	0.0194549	0.377202	0.00855078	0.373334	0.00519197
Pyr_M3	0.123174	6.569e-05	#N/A	#N/A	#N/A	#N/A	0.139032	0.00710921	0.138756	0.0102946	#N/A	#N/A	#N/A	#N/A	0.138835	0.00389357	0.138583	0.00930218	0.124815	0.00432953	0.134595	0.00163936
Pen5P_M0	0.032022	2.825e-05	#N/A	#N/A	#N/A	#N/A	#DIV/0!	#DIV/0!	#DIV/0!	#DIV/0!	#N/A	#N/A	#N/A	#N/A	0	0	2.5305e-06	#DIV/0!	0	0	0	0
Pen5P_M1	0.158551	8.368e-05	#N/A	#N/A	#N/A	#N/A	#DIV/0!	#DIV/0!	#DIV/0!	#DIV/0!	#N/A	#N/A	#N/A	#N/A	0.125588	0.0194747	0	#DIV/0!	0.138834	0.00907899	0.0606705	0.035224
Pen5P_M2	0.314014	5.433e-05	#N/A	#N/A	#N/A	#N/A	#DIV/0!	#DIV/0!	#DIV/0!	#DIV/0!	#N/A	#N/A	#N/A	#N/A	0.404002	0.0178846	0	#DIV/0!	0.375324	0.0186724	0.453787	0.0272133
Pen5P_M3	0.310956	5.662e-05	#N/A	#N/A	#N/A	#N/A	#DIV/0!	#DIV/0!	#DIV/0!	#DIV/0!	#N/A	#N/A	#N/A	#N/A	0.378611	0.0148981	0	#DIV/0!	0.370719	0.00590867	0.399234	0.0612486
Pen5P_M4	0.153964	8.256e-05	#N/A	#N/A	#N/A	#N/A	#DIV/0!	#DIV/0!	#DIV/0!	#DIV/0!	#N/A	#N/A	#N/A	#N/A	0.0917991	0.0251024	0	#DIV/0!	0.115124	0.0126699	0.0863088	0.0529011
Pen5P_M5	0.030493	2.72e-05	#N/A	#N/A	#N/A	#N/A	#DIV/0!	#DIV/0!	#DIV/0!	#DIV/0!	#N/A	#N/A	#N/A	#N/A	0	0	0	#DIV/0!	0	0	0	0
Ser_M0	0.126844	6.708e-05	0.12905	0.00501152	0.131731	0.00132706	#DIV/0!	#DIV/0!	#DIV/0!	#DIV/0!	0.122354	0.000788068	0.131691	0.00193317	0.0885607	0.00676723	0.260576	0.0843341	#N/A	#N/A	#N/A	#N/A
Ser_M1	0.376826	6.574e-05	0.384454	0.00752252	0.385527	0.00365675	#DIV/0!	#DIV/0!	#DIV/0!	#DIV/0!	0.376259	0.00428871	0.370541	0.00491152	0.365401	0.007324	0.350511	0.0417595	#N/A	#N/A	#N/A	#N/A
Ser_M2	0.373156	6.699e-05	0.378438	0.00538854	0.374163	0.00400007	#DIV/0!	#DIV/0!	#DIV/0!	#DIV/0!	0.385608	0.00136218	0.372275	0.00478731	0.412346	0.00385589	0.292146	0.0345646	#N/A	#N/A	#N/A	#N/A
Ser_M3	0.123174	6.569e-05	0.108058	0.0021689	0.108578	0.00285131	#DIV/0!	#DIV/0!	#DIV/0!	#DIV/0!	0.115779	0.00462461	0.125494	0.00308283	0.133693	0.00405452	0.0967668	0.0086453	#N/A	#N/A	#N/A	#N/A
Suc_M0	0.0637321	4.514e-05	#N/A	#N/A	#N/A	#N/A	0.289404	0.0101851	0.320941	0.028796	#N/A	#N/A	#N/A	#N/A	0.318743	0.00863631	0.327207	0.00672438	0.299362	0.00505562	0.307722	0.00333285
Suc_M1	0.252446	8.856e-05	#N/A	#N/A	#N/A	#N/A	0.191115	0.0119881	0.19267	0.00610263	#N/A	#N/A	#N/A	#N/A	0.185111	0.00184917	0.202085	0.00715039	0.192816	0.00157622	0.210254	0.00106769
Suc_M2	0.374982	1.298e-06	#N/A	#N/A	#N/A	#N/A	0.268448	0.00633716	0.264855	0.0134952	#N/A	#N/A	#N/A	#N/A	0.267295	0.00523912	0.290409	0.00188146	0.278421	0.00266044	0.293998	0.000314056
Suc_M3	0.247554	8.873e-05	#N/A	#N/A	#N/A	#N/A	0.186308	0.0060536	0.179914	0.0090231	#N/A	#N/A	#N/A	#N/A	0.172363	0.00948282	0.180299	0.00500064	0.176921	0.000374472	0.187095	0.00088621
Suc_M4	0.0612858	4.358e-05	#N/A	#N/A	#N/A	#N/A	0.0647242	0.00121616	0.0416193	0.001355	#N/A	#N/A	#N/A	#N/A	0.0564876	0.00340561	0	0	0.0524805	0.00110784	0.000931364	0.00161317
Thr_M0	0.0637321	4.514e-05	0.0447451	0.00143939	0.0432238	0.00169878	0	0	#DIV/0!	#DIV/0!	0.0554567	0.00220525	0.0574674	0.00217035	0.0566905	0.00356261	0.0594614	0.00462692	#N/A	#N/A	#N/A	#N/A
Thr_M1	0.252446	8.856e-05	0.218557	0.00440264	0.20712	0.00553607	1.4924e-09	4.62408e-25	#DIV/0!	#DIV/0!	0.24986	0.00887409	0.248733	0.00545963	0.248976	0.00287804	0.253651	0.00420213	#N/A	#N/A	#N/A	#N/A
Thr_M2	0.374982	1.298e-06	0.408762	0.00775966	0.461169	0.00830193	0	1.11022e-16	#DIV/0!	#DIV/0!	0.384792	0.00801736	0.390769	0.00384391	0.393094	0.00457903	0.388593	0.00308187	#N/A	#N/A	#N/A	#N/A
Thr_M3	0.247554	8.873e-05	0.277862	0.0115744	0.248619	0.00218876	0	0	#DIV/0!	#DIV/0!	0.255736	0.0039382	0.251001	0.00359734	0.247864	0.00758427	0.247851	0.00363399	#N/A	#N/A	#N/A	#N/A
Thr_M4	0.0612858	4.358e-05	0.0500742	0.0076911	0.0398686	0.00155271	0	0	#DIV/0!	#DIV/0!	0.0541546	0.00210847	0.0520299	0.00185254	0.0533754	0.00135029	0.0504441	0.00463907	#N/A	#N/A	#N/A	#N/A
Trp_M0	0.000515212	1e-06	0.0073421	0.00057117	0.00775723	0.000451036	0	0	0	0	0	0	0	0	0	0	0.00182098	0.00364195	#N/A	#N/A	#N/A	#N/A
Trp_M1	0.00561214	8.897e-06	0.00371421	0.000631349	0.00561683	0.000305677	1.04325e-13	1.20706e-13	0	0	1.55421e-13	1.56599e-14	5.30974e-14	3.55659e-14	0	0	0	0	#N/A	#N/A	#N/A	#N/A
Trp_M2	0.0277875	3.417e-05	0.022082	0.000637215	0.0242071	0.000261634	0.0218096	0.00106195	0.0161153	0.000911888	0	0	1.53871e-13	1.62501e-13	0.0127802	0.00147665	4.06843e-14	4.84757e-14	#N/A	#N/A	#N/A	#N/A
Trp_M3	0.0825507	7.269e-05	0.0740312	0.000878366	0.0775426	0.00055332	0.0802418	0.0044118	0.0798244	0.00112968	0.0313238	0.0116937	0.0192218	0.00323947	0.0691149	0.00712001	0	0	#N/A	#N/A	#N/A	#N/A
Trp_M4	0.163494	8.544e-05	0.16303	0.0018083	0.156322	0.000822351	0.166278	0.00545838	0.172357	0.00198892	0.0812895	0.00885937	0.0983383	0.0197742	0.166289	0.00771342	0.0451206	0.0503595	#N/A	#N/A	#N/A	#N/A
Trp_M5	0.226662	3.805e-05	0.238468	0.00185239	0.225665	0.00242108	0.235629	0.00758672	0.244103	0.00390779	0.124788	0.013175	0.175205	0.0199573	0.242062	0.0093866	0.300846	0.0297852	#N/A	#N/A	#N/A	#N/A
Trp_M6	0.224455	4.202e-05	0.238477	0.00114533	0.230737	0.00282912	0.247871	0.02895	0.237572	0.00527487	0.140185	0.00664971	0.167353	0.0348744	0.248403	0.00638271	0.343084	0.022298	#N/A	#N/A	#N/A	#N/A
Trp_M7	0.158764	8.586e-05	0.160198	0.00320329	0.161325	0.00282681	0.161608	0.00728618	0.16283	0.0011716	0.0889037	0.0114955	0.0913971	0.0146798	0.179533	0.0128932	0.244445	0.0254361	#N/A	#N/A	#N/A	#N/A
Trp_M8	0.0786091	7.038e-05	0.0708316	0.00148679	0.0785321	0.000486764	0.0755412	0.00274413	0.0734965	0.00135176	0	0	0.0344855	0.0231305	0.0735529	0.00882532	0.064683	0.0223699	#N/A	#N/A	#N/A	#N/A
Trp_M9	0.0259479	3.24e-05	0.0192813	0.000788411	0.0261732	0.00105196	0.0110209	0.0127307	0.0137011	0.000985388	0	0	0.00693268	0.00803494	0.00826491	0.0040254	0	0	#N/A	#N/A	#N/A	#N/A
Trp_M10	0.00513904	8.242e-06	0.00254458	0.000219535	0.00482358	0.000926181	0	0	0	0	0	0	0.0398576	0.046059	0	0	0	0	#N/A	#N/A	#N/A	#N/A
Trp_M11	0.000462637	9.055e-07	0	0	0.00129883	0.000949849	0	0	0	0	0.53351	0.0266293	0.367209	0.0205789	0	0	0	0	#N/A	#N/A	#N/A	#N/A
TTP_M0	0.00102541	1.809e-06	#N/A	#N/A	#N/A	#N/A	#N/A	#N/A	#N/A	#N/A	#N/A	#N/A	#N/A	#N/A	#DIV/0!	#DIV/0!	#DIV/0!	#DIV/0!	0	0	0	0
TTP_M1	0.0101542	1.43e-05	#N/A	#N/A	#N/A	#N/A	#N/A	#N/A	#N/A	#N/A	#N/A	#N/A	#N/A	#N/A	#DIV/0!	#DIV/0!	#DIV/0!	#DIV/0!	1.74624e-10	1.7236e-11	3.46778e-11	6.00636e-11
TTP_M2	0.045249	4.771e-05	#N/A	#N/A	#N/A	#N/A	#N/A	#N/A	#N/A	#N/A	#N/A	#N/A	#N/A	#N/A	#DIV/0!	#DIV/0!	#DIV/0!	#DIV/0!	0	0	0	0
TTP_M3	0.119489	8.353e-05	#N/A	#N/A	#N/A	#N/A	#N/A	#N/A	#N/A	#N/A	#N/A	#N/A	#N/A	#N/A	#DIV/0!	#DIV/0!	#DIV/0!	#DIV/0!	0.115462	0.017106	0.0115044	0.0199263
TTP_M4	0.20707	7.145e-05	#N/A	#N/A	#N/A	#N/A	#N/A	#N/A	#N/A	#N/A	#N/A	#N/A	#N/A	#N/A	#DIV/0!	#DIV/0!	#DIV/0!	#DIV/0!	0.241448	0.00515031	0.288596	0.0234812
TTP_M5	0.246064	2.131e-06	#N/A	#N/A	#N/A	#N/A	#N/A	#N/A	#N/A	#N/A	#N/A	#N/A	#N/A	#N/A	#DIV/0!	#DIV/0!	#DIV/0!	#DIV/0!	0.315585	0.00660205	0.392306	0.0403173
TTP_M6	0.203057	7.365e-05	#N/A	#N/A	#N/A	#N/A	#N/A	#N/A	#N/A	#N/A	#N/A	#N/A	#N/A	#N/A	#DIV/0!	#DIV/0!	#DIV/0!	#DIV/0!	0.234395	0.00967386	0.270292	0.0118135
TTP_M7	0.114903	8.233e-05	#N/A	#N/A	#N/A	#N/A	#N/A	#N/A	#N/A	#N/A	#N/A	#N/A	#N/A	#N/A	#DIV/0!	#DIV/0!	#DIV/0!	#DIV/0!	0.0931103	0.0134175	0.0373021	0.00497694
TTP_M8	0.0426689	4.578e-05	#N/A	#N/A	#N/A	#N/A	#N/A	#N/A	#N/A	#N/A	#N/A	#N/A	#N/A	#N/A	#DIV/0!	#DIV/0!	#DIV/0!	#DIV/0!	0	0	0	0
TTP_M9	0.00938966	1.338e-05	#N/A	#N/A	#N/A	#N/A	#N/A	#N/A	#N/A	#N/A	#N/A	#N/A	#N/A	#N/A	#DIV/0!	#DIV/0!	#DIV/0!	#DIV/0!	0	0	0	0
TTP_M10	0.000929822	1.654e-06	#N/A	#N/A	#N/A	#N/A	#N/A	#N/A	#N/A	#N/A	#N/A	#N/A	#N/A	#N/A	#DIV/0!	#DIV/0!	#DIV/0!	#DIV/0!	0	0	0	0
Tyr_M0	0.00204083	3.241e-06	0.0082674	0.000799546	0.00872974	0.000197291	0.00142004	0.00284008	1.84812e-13	2.13405e-13	0.00478431	0.00111974	3.70331e-18	7.40662e-18	0	0	0	0	#N/A	#N/A	#N/A	#N/A
Tyr_M1	0.0181886	2.243e-05	0.0147603	0.000548078	0.0160277	0.000288331	0.0119728	0.00195926	0.00782693	0.00125473	0.0128384	0.00254577	1.2833e-13	8.55963e-14	2.05808e-17	2.79054e-17	9.3387e-14	6.76922e-14	#N/A	#N/A	#N/A	#N/A
Tyr_M2	0.072046	6.327e-05	0.0642649	0.00146493	0.0701423	0.000513591	0.0678217	0.00129246	0.0664407	0.00163126	0.064166	0.00300743	0.0652336	0.00350536	0.0281276	0.0140656	2.19029e-13	1.58801e-13	#N/A	#N/A	#N/A	#N/A
Tyr_M3	0.16647	8.704e-05	0.163482	0.00118541	0.165893	0.000609708	0.172674	0.00212559	0.170312	0.00139743	0.165652	0.00420977	0.167282	0.00452245	0.130674	0.00784117	0.123485	0.0470511	#N/A	#N/A	#N/A	#N/A
Tyr_M4	0.247274	4.186e-05	0.254318	0.00179514	0.245862	0.00126812	0.257973	0.00279612	0.262358	0.00189681	0.251265	0.00567669	0.250096	0.00277422	0.217517	0.016614	0.326162	0.0899635	#N/A	#N/A	#N/A	#N/A
Tyr_M5	0.244866	4.543e-05	0.252861	0.00174819	0.247193	0.00146089	0.252647	0.00181376	0.266392	0.00304296	0.253951	0.00878469	0.250643	0.00221582	0.218167	0.0176932	0.308527	0.0611591	#N/A	#N/A	#N/A	#N/A
Tyr_M6	0.161655	8.703e-05	0.162725	0.00241296	0.162011	0.000410282	0.162522	0.00104966	0.166358	0.00261793	0.162121	0.00208616	0.163428	0.00319613	0.23885	0.0106513	0.177816	0.0431218	#N/A	#N/A	#N/A	#N/A
Tyr_M7	0.0686059	6.142e-05	0.0646084	0.000637596	0.0677558	0.000504406	0.0639262	0.00184644	0.0581279	0.00175592	0.0644192	0.00544233	0.0678345	0.000453344	0.136884	0.00768869	0.0261974	0.0213361	#N/A	#N/A	#N/A	#N/A
Tyr_M8	0.0169845	2.116e-05	0.01414	0.000602826	0.0161414	0.000915175	0.00904291	0.00111032	0.00218462	0.00252263	0.0208032	0.0019478	0.0354688	0.00210446	0.0297809	0.00719576	0.0378127	0.00755201	#N/A	#N/A	#N/A	#N/A
Tyr_M9	0.00186879	2.995e-06	0.000572145	0.000167585	0.000243905	0.000287785	0	0	0	0	0	0	1.45412e-05	2.90825e-05	0	0	0	0	#N/A	#N/A	#N/A	#N/A
UTP_M0	0.00204083	3.241e-06	#N/A	#N/A	#N/A	#N/A	#N/A	#N/A	#N/A	#N/A	#N/A	#N/A	#N/A	#N/A	2.52213e-10	1.68148e-10	2.90756e-10	1.94387e-10	0.00212074	0.000528778	0	0
UTP_M1	0.0181886	2.243e-05	#N/A	#N/A	#N/A	#N/A	#N/A	#N/A	#N/A	#N/A	#N/A	#N/A	#N/A	#N/A	0.00599499	0.00406134	6.00178e-10	3.11107e-10	0.0170533	0.000557214	0.0162379	0.000235747
UTP_M2	0.072046	6.327e-05	#N/A	#N/A	#N/A	#N/A	#N/A	#N/A	#N/A	#N/A	#N/A	#N/A	#N/A	#N/A	0.0712555	0.00177734	0.0228381	0.0156992	0.0694592	0.000561951	0.0702679	0.000256607
UTP_M3	0.16647	8.704e-05	#N/A	#N/A	#N/A	#N/A	#N/A	#N/A	#N/A	#N/A	#N/A	#N/A	#N/A	#N/A	0.171041	0.00401195	0.164495	0.0103916	0.167375	0.00139465	0.165791	0.00055692
UTP_M4	0.247274	4.186e-05	#N/A	#N/A	#N/A	#N/A	#N/A	#N/A	#N/A	#N/A	#N/A	#N/A	#N/A	#N/A	0.264184	0.0065098	0.277253	0.0158447	0.257927	0.00119228	0.250435	0.000926144
UTP_M5	0.244866	4.543e-05	#N/A	#N/A	#N/A	#N/A	#N/A	#N/A	#N/A	#N/A	#N/A	#N/A	#N/A	#N/A	0.257835	0.0042866	0.290271	0.0179298	0.251523	0.00109631	0.247682	0.000760066
UTP_M6	0.161655	8.703e-05	#N/A	#N/A	#N/A	#N/A	#N/A	#N/A	#N/A	#N/A	#N/A	#N/A	#N/A	#N/A	0.166095	0.00289559	0.20131	0.0106666	0.158722	0.00134453	0.163133	0.00123565
UTP_M7	0.0686059	6.142e-05	#N/A	#N/A	#N/A	#N/A	#N/A	#N/A	#N/A	#N/A	#N/A	#N/A	#N/A	#N/A	0.0623864	0.00352364	0.0438334	0.00171783	0.0619225	0.000993533	0.0697994	0.000242572
UTP_M8	0.0169845	2.116e-05	#N/A	#N/A	#N/A	#N/A	#N/A	#N/A	#N/A	#N/A	#N/A	#N/A	#N/A	#N/A	0.00120714	0.00241427	0	0	0.0135	0.000675902	0.0166541	0.000227895
UTP_M9	0.00186879	2.995e-06	#N/A	#N/A	#N/A	#N/A	#N/A	#N/A	#N/A	#N/A	#N/A	#N/A	#N/A	#N/A	0	0	0	0	0.000397668	0.000489712	0	0
Val_M0	0.032022	2.825e-05	0.0320398	7.14143e-05	0.0350257	0.000678857	0.0153186	0.003206	0.00994141	0.000640753	0.058807	0.00856617	0.0448117	0.00502048	0.0294068	0.00102815	0.0277565	0.000338581	#N/A	#N/A	#N/A	#N/A
Val_M1	0.158551	8.368e-05	0.145137	0.000586967	0.145775	0.000137692	0.141781	0.00263277	0.141141	0.00143773	0.146235	0.00239727	0.122539	0.00540237	0.151715	0.00101147	0.14425	0.00544323	#N/A	#N/A	#N/A	#N/A
Val_M2	0.314014	5.433e-05	0.302287	0.000632829	0.301399	0.000492527	0.329877	0.00547154	0.34115	0.00533944	0.300234	0.0023478	0.274971	0.0260932	0.312432	0.00241722	0.321505	0.00184986	#N/A	#N/A	#N/A	#N/A
Val_M3	0.310956	5.662e-05	0.319144	0.000834548	0.317449	0.000205147	0.34675	0.00497151	0.348129	0.002595	0.311337	0.00391025	0.339895	0.0181249	0.32037	0.00167484	0.324329	0.00331306	#N/A	#N/A	#N/A	#N/A
Val_M4	0.153964	8.256e-05	0.168541	0.000882062	0.167395	0.000329311	0.149297	0.00319772	0.152234	0.00485383	0.153865	0.00145859	0.183127	0.00530401	0.159423	0.00193634	0.1574	0.0012182	#N/A	#N/A	#N/A	#N/A
Val_M5	0.030493	2.72e-05	0.0328518	0.000105901	0.032956	5.80751e-05	0.0169773	0.00197069	0.00740454	0.000634564	0.0295214	0.000423874	0.0346567	0.000980906	0.0266531	0.000405139	0.0247607	0.000707403	#N/A	#N/A	#N/A	#N/A
